# Supplementary material for: AAV‐Driven miR‐146a Promotes Neurite Outgrowth and Axonal Regeneration in Cortical Neurons
Source: J Neurochem. 2026 Feb 9;170(2):e70372. doi: 10.1111/jnc.70372 (PMC12884573; doi:10.1111/jnc.70372)
Supplement: Supplementary file 1 — Table S1: Predicted targets for the mature form of human miR‐146a (hsa‐miR‐146a‐5p). [file JNC-170-0-s001.xlsx]

## Sheet: miRWalk
mirnaid	refseqid	genesymbol	duplex	start	end	bindingp	energy	seed	accessibility	au	phylopstem	phylopflank	me	number_of_pairings	binding_region_length	longest_consecutive_pairings	position	validated	TargetScan	miRDB
hsa-miR-146a-5p	NM_021161	KCNK10	TGAGAACTGAATTCCATGGGTT#AACCCATCCATACTCCATGTAAACCTCAGTTCTCT#.(((((((((.((.(((((((.#.)).))))).))...))))))))).	6832	6867	0.8076923076923077	-20.0	1	0.2412673	0.515	4175710333333330	4141083157500000	-7474939230287870	18	25	9	3UTR		1	0
hsa-miR-146a-5p	NM_024076	KCTD15	TGAGAACTGAATTCCATGGGTT#CCCTTGGATCCTTCAGTTCCCAT#((.((((((((.((((.(((..#))).))))...)))))))).)).	3478	3501	0.8076923076923077	-21.3	0	0.003681304	0.412	-0.3358946500000001	-0.2513105112499999	-884191723010447	17	23	8	3UTR	MIRT081894	1	0
hsa-miR-146a-5p	NM_001129995	KCTD15	TGAGAACTGAATTCCATGGGTT#CCCTTGGATCCTTCAGTTCCCAT#((.((((((((.((((.(((..#))).))))...)))))))).)).	2476	2499	0.8076923076923077	-21.3	0	0.003681304	0.412	-0.3358946500000001	-0.2513105112499999	-884191723010447	17	23	8	3UTR	MIRT081894	1	0
hsa-miR-146a-5p	XM_047435736	TANC2	TGAGAACTGAATTCCATGGGTT#GAGCCAGGACTTCAGTTTCTCT#.((((((((((.(((.(((.((#)).)))))).))))))).))).	6718	6740	0.8205128205128205	-20.5	1	0.009314933	0.368	0.0	0.0	-7373177227257080	18	22	7	3UTR		1	0
hsa-miR-146a-5p	XM_047435738	TANC2	TGAGAACTGAATTCCATGGGTT#GAGCCAGGACTTCAGTTTCTCT#.((((((((((.(((.(((.((#)).)))))).))))))).))).	6698	6720	0.8205128205128205	-20.5	1	0.009314933	0.368	0.0	0.0	-7373177227257080	18	22	7	3UTR		1	0
hsa-miR-146a-5p	NM_001394998	TANC2	TGAGAACTGAATTCCATGGGTT#GAGCCAGGACTTCAGTTTCTCT#.((((((((((.(((.(((.((#)).)))))).))))))).))).	6940	6962	0.8205128205128205	-20.5	1	0.009314933	0.368	0.0	0.0	-7373177227257080	18	22	7	3UTR		1	0
hsa-miR-146a-5p	NM_001171137	STRBP	TGAGAACTGAATTCCATGGGTT#GACCTATGGATGAAACAGAGCCAT#((.(..(((...((((((((((#)))))))))).....)))..))).	4176	4200	0.8205128205128205	-16.4	0	0.0008051711	0.574	3.72984e+16	4.1524e+16	-1892919410984850	16	24	10	3UTR		1	1
hsa-miR-146a-5p	NM_005158	ABL2	TGAGAACTGAATTCCATGGGTT#AGCATGGGTGGGATTCAGGGCTG#..((..(((((((((((..(((#)))....)))))))))))..)).	9397	9420	0.8269230769230769	-19.3	0	35.2572	0.456	2364511818181810	2754963285	-1.0977e+16	16	23	11	3UTR		1	1
hsa-miR-146a-5p	NM_001346516	LCOR	TGAGAACTGAATTCCATGGGTT#ACCCTCAGGGAACAAGTAGTTTTCAA#(((((((((..((((..((((.#))))....))))....))))))))).	14858	14884	0.8461538461538461	-18.2	1	0.01572473	0.544	2558530666666660	1.3462e+16	-8237904470243800	17	26	9	3UTR		1	1
hsa-miR-146a-5p	NM_001346516	LCOR	TGAGAACTGAATTCCATGGGTT#GCCCATGGGACAAGAGATATGTCAC#(((.(.((...((((((((((.#))))))))))....))...).))).	5854	5879	0.8461538461538461	-17.2	0	0.0006266353	0.691	0.33402353000000007	0.34379396374999993	-1.39942e+16	16	25	10	3UTR		1	1
hsa-miR-146a-5p	NM_001348501	RIMS2	TGAGAACTGAATTCCATGGGTT#CCCATGTTTGATTCAGAGCTGTAGATGCCTCTGAATTTGCGAATTTCTCAA#(((((((((((((.((((((..#))))))...)))))))............................)))))).	5232	5283	0.8461538461538461	-19.0	1	0.002183673	0.647	3.10053e+16	244284708	-4794414363722070	19	51	7	3UTR		1	1
hsa-miR-146a-5p	NM_001365684	NSD1	TGAGAACTGAATTCCATGGGTT#AGCCTGTCATTGGCTATGGCCAGTTAGTTCTCAG#((((((((((...((((((.(.#.).))))))....)))))))))).	10985	11019	0.8461538461538461	-21.1	1	0.0001649988	0.426	0.0	0.0	-1.13983e+16	17	24	10	3UTR		1	1
hsa-miR-146a-5p	XM_017022581	SNX22	TGAGAACTGAATTCCATGGGTT#GGCCTGTGGAATGTGAGG#......((.(((((((((((((#)))))))))))).).)).	1927	1945	0.8461538461538461	-16.2	0	0.0007198463	0.426	0.0	0.0	-1662294806288920	15	18	12	3UTR		1	0
hsa-miR-146a-5p	XM_047422809	CAMSAP1	TGAGAACTGAATTCCATGGGTT#TCCATGGAATGAGTCAGTG#.....(((((((((((((((..#))))))))))...))))).	6020	6039	0.8461538461538461	-19.0	0	6.03325	0.603	0.0	0.0	-136655996434504	15	19	10	3UTR		1	0
hsa-miR-146a-5p	XM_047428367	TMEM120B	TGAGAACTGAATTCCATGGGTT#AGCTGGTGGGATTCATGACGTCAT#(((...(((((((((((.((((#)))).)))))))))).)...))).	3595	3619	0.8461538461538461	-18.6	0	0.001051058	0.529	0.0	0.0	-1.29896e+16	18	24	10	3UTR		1	1
hsa-miR-146a-5p	XM_047432540	MYO5A	TGAGAACTGAATTCCATGGGTT#GCCTGCTGTTTGACTGTGCACTGAAGGCAGGTGGATGGAGTCAGTCCTCAG#((((.((((.(((((((.....#.))))))))))).)))).	8906	8957	0.8461538461538461	-18.2	0	0.001275338	0.412	0.0	0.0	-9299118089342310	15	18	11	3UTR		1	0
hsa-miR-146a-5p	XM_047432541	MYO5A	TGAGAACTGAATTCCATGGGTT#GCCTGCTGTTTGACTGTGCACTGAAGGCAGGTGGATGGAGTCAGTCCTCAG#((((.((((.(((((((.....#.))))))))))).)))).	8834	8885	0.8461538461538461	-18.2	0	0.001275338	0.412	0.0	0.0	-9299118089342310	15	18	11	3UTR		1	0
hsa-miR-146a-5p	XM_047432542	MYO5A	TGAGAACTGAATTCCATGGGTT#GCCTGCTGTTTGACTGTGCACTGAAGGCAGGTGGATGGAGTCAGTCCTCAG#((((.((((.(((((((.....#.))))))))))).)))).	8831	8882	0.8461538461538461	-18.2	0	0.001275338	0.412	0.0	0.0	-9299118089342310	15	18	11	3UTR		1	0
hsa-miR-146a-5p	NM_153711	CALHM5	TGAGAACTGAATTCCATGGGTT#GATCTGAAGATCTCAGTTCTCAA#((((((((((..((...(((((#)))))...))..)))))))))).	1469	1492	0.8461538461538461	-18.9	1	0.009817299	0.632	0.2846094	0.19919525749999992	-1.10777e+16	17	23	10	3UTR		1	1
hsa-miR-146a-5p	NM_173491	LSM11	TGAGAACTGAATTCCATGGGTT#CCCAATAAGGTAGAAATTTGGAATCCAACGGAATATAATCAGTTTTCAT#(((((((((((((((.((((((#.))))))..)))))....)))))))))).	3618	3667	0.8461538461538461	-21.3	1	0.06762631	0.676	1.50917e+16	1.72167e+16	-4.17062e+16	21	29	10	3UTR		1	0
hsa-miR-146a-5p	NM_174882	CRB3	TGAGAACTGAATTCCATGGGTT#TCCTTTCTTTCAGTTCTCC#.((((((((((......(((..#))).....)))))))))).	1159	1178	0.8461538461538461	-16.4	1	0.2541847	0.338	0.0	0.0	-1.02546e+16	13	19	10	3UTR		1	0
hsa-miR-146a-5p	NM_178441	ZFYVE1	TGAGAACTGAATTCCATGGGTT#AGCCCTGGAGTGTGTCGTCCCTCTCAG#(((((..(((((((((.(((((#)))))))))))...)))....))))).	2506	2533	0.8461538461538461	-17.5	0	0.01723114	0.338	4508666666666660	5389424538749990	-7382219742266030	19	27	11	3UTR		1	1
hsa-miR-146a-5p	NM_197956	NAIF1	TGAGAACTGAATTCCATGGGTT#AACCCCACCCTTTTCTCCTCACTGTGCCTCAGTTCTCAG#((((((((((....((((((..#.)))).))....)))))))))).	1684	1723	0.8461538461538461	-18.0	1	0.001288409	0.441	0.0	0.0	-1225512276139500	16	23	10	3UTR		1	0
hsa-miR-146a-5p	NM_198321	GALNT10	TGAGAACTGAATTCCATGGGTT#CTGTGGGCAAAGTGCCTGCCTCTGACCTCATCATGGTTCTAGTTCTCAT#(((((((((((..(((((((((#.))))....)))))))).)))))))).	2918	2967	0.8461538461538461	-20.0	1	0.001607426	0.588	0.0	0.0	-8573508368464260	20	27	8	3UTR		1	1
hsa-miR-146a-5p	NM_199418	PRCP	TGAGAACTGAATTCCATGGGTT#AATCTTTGTCTTATTTTGGGAGCCTTCAGTTCTCAT#((((((((((((((((......#.)))))...))))))))))).	3027	3063	0.8461538461538461	-19.9	1	0.0005689974	0.647	0.0	0.0	-3937574446201660	16	21	11	3UTR		1	1
hsa-miR-146a-5p	NM_001378969	KCND3	TGAGAACTGAATTCCATGGGTT#AGCCCATCCAGAGCCCTTCCAAGAGGCCCCGGGAGTAGTTTTCT#.(((((((..(((((..(((((#.)))))..)))))))))))).	3431	3475	0.8461538461538461	-19.0	1	82.8047	0.397	0.0	0.0	-6.32527e+16	17	21	12	3UTR		1	0
hsa-miR-146a-5p	NM_001378970	KCND3	TGAGAACTGAATTCCATGGGTT#AGCCCATCCAGAGCCCTTCCAAGAGGCCCCGGGAGTAGTTTTCT#.(((((((..(((((..(((((#.)))))..)))))))))))).	3374	3418	0.8461538461538461	-19.0	1	82.8047	0.397	0.0	0.0	-6.32527e+16	17	21	12	3UTR		1	0
hsa-miR-146a-5p	NM_001382347	MYO5A	TGAGAACTGAATTCCATGGGTT#GCCTGCTGTTTGACTGTGCACTGAAGGCAGGTGGATGGAGTCAGTCCTCAG#((((.((((.(((((((.....#.))))))))))).)))).	8745	8796	0.8461538461538461	-18.2	0	0.001275338	0.412	0.0	0.0	-9299118089342310	15	18	11	3UTR		1	0
hsa-miR-146a-5p	NM_001394687	DNAJC14	TGAGAACTGAATTCCATGGGTT#GCCCAGCTGGAGTGCAGTGGTGTGATCTCAG#(((((((((.(((((((((((.#)))))..)))))).)))).......))))).	2754	2785	0.8461538461538461	-21.6	1	0.0001812641	0.426	0.0	0.0	-5180080914529840	20	31	6	3UTR		1	0
hsa-miR-146a-5p	NM_001394688	DNAJC14	TGAGAACTGAATTCCATGGGTT#GCCCAGCTGGAGTGCAGTGGTGTGATCTCAG#(((((((((.(((((((((((.#)))))..)))))).)))).......))))).	2659	2690	0.8461538461538461	-21.6	1	0.0001812641	0.426	0.0	0.0	-5180080914529840	20	31	6	3UTR		1	0
hsa-miR-146a-5p	NM_001394689	DNAJC14	TGAGAACTGAATTCCATGGGTT#GCCCAGCTGGAGTGCAGTGGTGTGATCTCAG#(((((((((.(((((((((((.#)))))..)))))).)))).......))))).	2387	2418	0.8461538461538461	-21.6	1	0.0001812641	0.426	0.0	0.0	-5180080914529840	20	31	6	3UTR		1	0
hsa-miR-146a-5p	NM_014761	IST1	TGAGAACTGAATTCCATGGGTT#ACCAGAGGGCGGCACCGTGGAAATTCTGTTTTCC#.((((((.((((((((((((((#.))).)))))))).))).)))))).	1869	1903	0.8461538461538461	-21.4	1	0.0004869472	0.529	1.02001e+16	1.35438e+16	-6106959766537740	20	25	8	3UTR		1	0
hsa-miR-146a-5p	NM_014897	ZNF652	TGAGAACTGAATTCCATGGGTT#TTATGGAGAAGTTTGAGTTCTCAG#((((((((.((((((((((...#))))))))....)).)))))))).	5684	5708	0.8461538461538461	-18.7	1	0.001778184	0.676	0.20677149285714289	0.19615973624999994	-4993964104447420	18	24	8	3UTR		1	1
hsa-miR-146a-5p	NM_014911	AAK1	TGAGAACTGAATTCCATGGGTT#TCCATGGTGTTAATTCAAGCTCTCC#.((((.((((((((((((((..#)))))))....)))))).).)))).	20468	20493	0.8461538461538461	-17.5	0	0.05335734	0.632	4.69935e+16	47447079375	-5694283598550160	18	25	7	3UTR		1	1
hsa-miR-146a-5p	NM_015094	HIC2	TGAGAACTGAATTCCATGGGTT#AACCCATGGAAGGAGA#......((...(((((((((((#)))))))))))..)).	2155	2171	0.8461538461538461	-18.0	0	0.01628584	0.368	0.22335841636363643	1372142544	-2.06902e+16	13	16	11	3UTR		1	0
hsa-miR-146a-5p	NM_015447	CAMSAP1	TGAGAACTGAATTCCATGGGTT#TCCATGGAATGAGTCAGTG#.....(((((((((((((((..#))))))))))...))))).	7134	7153	0.8461538461538461	-19.0	0	6.03325	0.603	5710273616666660	5111334577500000	-136655996434504	15	19	10	3UTR		1	0
hsa-miR-146a-5p	NM_016418	NF2	TGAGAACTGAATTCCATGGGTT#GACCCTGTAGAGATTTCTCTCATGGCGTTCTAGTTCTCT#.(((((((((((.(((((((..#.))))))).)))).))))))).	2454	2493	0.8461538461538461	-23.9	1	0.01995138	0.603	0.5643314166666666	0.50685144	-508245545002336	18	22	7	3UTR		1	0
hsa-miR-146a-5p	NM_016652	CRNKL1	TGAGAACTGAATTCCATGGGTT#GCTCATCAGTTCTCC#.(((((((((......(((((.#)))))))))))))).	3309	3324	0.8461538461538461	-15.7	1	0.001649215	0.632	5684314555555550	5.56443e+16	-1.30794e+16	14	15	14	3UTR		1	0
hsa-miR-146a-5p	NM_018227	UBA6	TGAGAACTGAATTCCATGGGTT#GCCTGTGGGTCTGTTTTTAT#(((((((.((..(((((((((.#))))))))))).))))))).	8815	8835	0.8461538461538461	-17.0	1	0.007288271	0.632	3.99657e+16	416712103	-1.24228e+16	18	20	11	3UTR		1	0
hsa-miR-146a-5p	NM_001198627	RUNX1T1	TGAGAACTGAATTCCATGGGTT#GGCCTTGGAAACAGTTTTA#..(((((((..(((((.(((((#)))))))))).))))))).	4397	4416	0.8461538461538461	-16.1	1	0.000477833	0.559	3256973857142850	291481871375	-902428166311082	17	19	10	3UTR		1	1
hsa-miR-146a-5p	NM_001198633	RUNX1T1	TGAGAACTGAATTCCATGGGTT#GGCCTTGGAAACAGTTTTA#..(((((((..(((((.(((((#)))))))))).))))))).	4417	4436	0.8461538461538461	-16.1	1	0.000477833	0.559	5477107142857140	18578419225	-902428166311082	17	19	10	3UTR		1	1
hsa-miR-146a-5p	NM_001198675	TLCD5	TGAGAACTGAATTCCATGGGTT#CCAGGAAAACTATGCCAGTTCTCAG#(((((((((..((((.(((...#)))))))........))))))))).	1839	1864	0.8461538461538461	-17.9	1	0.03817545	0.529	0.0	0.0	-8237904470243800	16	25	9	3UTR	MIRT513662	1	0
hsa-miR-146a-5p	NM_001203252	MAPT	TGAGAACTGAATTCCATGGGTT#ACCCCCTTGGAAATGGTTCTTT#.((((((((..(((((.(((..#.))).))))).)))))))).	3119	3141	0.8461538461538461	-18.4	1	0.000405642	0.426	-0.5783343825	-0.06253255775000002	-7.86061e+16	16	20	8	3UTR		1	0
hsa-miR-146a-5p	NM_001206615	EHF	TGAGAACTGAATTCCATGGGTT#GACCCAGGTTGTGAGTTTTCC#.(((((((.(...((.((((((#))))))))...).))))))).	4062	4083	0.8461538461538461	-18.9	1	0.0001111537	0.559	0.11730157142857138	0.06321651249999996	-1.25435e+16	16	21	8	3UTR		1	0
hsa-miR-146a-5p	NM_001206616	EHF	TGAGAACTGAATTCCATGGGTT#GACCCAGGTTGTGAGTTTTCC#.(((((((.(...((.((((((#))))))))...).))))))).	4082	4103	0.8461538461538461	-18.9	1	0.0001111537	0.559	0.11730157142857138	0.06321651249999996	-1.25435e+16	16	21	8	3UTR		1	0
hsa-miR-146a-5p	NM_001206998	ZNRF3	TGAGAACTGAATTCCATGGGTT#ATTTATGGAAATATGTTCTCAG#(((((((..(.((((((((((.#)))))))))).)..))))))).	6611	6633	0.8461538461538461	-19.0	1	0.001126294	0.779	7539467999999990	6426010749999990	-1.01324e+16	18	22	10	3UTR		1	1
hsa-miR-146a-5p	NM_001270660	MARCHF6	TGAGAACTGAATTCCATGGGTT#GCCTTGTGGAACGCAGTTCA#...((((((..((((((((((.#)))).))))))..)))))).	3182	3202	0.8461538461538461	-20.1	0	0.002343563	0.5	0.6480444300000001	1380588701874990	-1.05818e+16	16	20	6	3UTR		1	1
hsa-miR-146a-5p	NM_001270661	MARCHF6	TGAGAACTGAATTCCATGGGTT#GCCTTGTGGAACGCAGTTCA#...((((((..((((((((((.#)))).))))))..)))))).	3011	3031	0.8461538461538461	-20.1	0	0.002343563	0.5	0.6480444300000001	1380588701874990	-1.05818e+16	16	20	6	3UTR		1	1
hsa-miR-146a-5p	NM_001270942	KLF7	TGAGAACTGAATTCCATGGGTT#GACCCATTGCCTCGCAGAAGAAAGTTCTCAC#((((((((...(((.(((((((#))))))).........)))...)))))))).	1028	1059	0.8461538461538461	-18.6	1	0.02332265	0.5	701728375	6949453999999990	-9796694608436590	18	31	8	3UTR		1	1
hsa-miR-146a-5p	NM_001270943	KLF7	TGAGAACTGAATTCCATGGGTT#GACCCATTGCCTCGCAGAAGAAAGTTCTCAC#((((((((...(((.(((((((#))))))).........)))...)))))))).	997	1028	0.8461538461538461	-18.6	1	0.02332265	0.5	5974718749999990	7125308124999990	-9796694608436590	18	31	8	3UTR		1	1
hsa-miR-146a-5p	NM_001270944	KLF7	TGAGAACTGAATTCCATGGGTT#GACCCATTGCCTCGCAGAAGAAAGTTCTCAC#((((((((...(((.(((((((#))))))).........)))...)))))))).	961	992	0.8461538461538461	-18.6	1	0.02332265	0.5	6.40179e+16	4914569049999990	-9796694608436590	18	31	8	3UTR		1	1
hsa-miR-146a-5p	NM_001270944	KLF7	TGAGAACTGAATTCCATGGGTT#ATGGGACATCACAGTTCTCT#.((((((((..((((((.....#)))))).....)))))))).	1920	1940	0.8461538461538461	-16.2	1	0.002682392	0.471	3929166375	2.09676e+16	-7.86061e+16	14	20	8	3UTR		1	1
hsa-miR-146a-5p	NM_001270976	IST1	TGAGAACTGAATTCCATGGGTT#ACCAGAGGGCGGCACCGTGGAAATTCTGTTTTCC#.((((((.((((((((((((((#.))).)))))))).))).)))))).	2026	2060	0.8461538461538461	-21.4	1	0.0004869472	0.529	1.02001e+16	1.35438e+16	-6106959766537740	20	25	8	3UTR		1	0
hsa-miR-146a-5p	NM_001270977	IST1	TGAGAACTGAATTCCATGGGTT#ACCAGAGGGCGGCACCGTGGAAATTCTGTTTTCC#.((((((.((((((((((((((#.))).)))))))).))).)))))).	1780	1814	0.8461538461538461	-21.4	1	0.0004869472	0.529	1.02001e+16	1.35438e+16	-6106959766537740	20	25	8	3UTR		1	0
hsa-miR-146a-5p	NM_001270978	IST1	TGAGAACTGAATTCCATGGGTT#ACCAGAGGGCGGCACCGTGGAAATTCTGTTTTCC#.((((((.((((((((((((((#.))).)))))))).))).)))))).	1501	1535	0.8461538461538461	-21.4	1	0.0004869472	0.529	1.02001e+16	1.35438e+16	-6106959766537740	20	25	8	3UTR		1	0
hsa-miR-146a-5p	NM_001270979	IST1	TGAGAACTGAATTCCATGGGTT#ACCAGAGGGCGGCACCGTGGAAATTCTGTTTTCC#.((((((.((((((((((((((#.))).)))))))).))).)))))).	1455	1489	0.8461538461538461	-21.4	1	0.0004869472	0.529	1.02001e+16	1.35438e+16	-6106959766537740	20	25	8	3UTR		1	0
hsa-miR-146a-5p	NM_001278628	CRNKL1	TGAGAACTGAATTCCATGGGTT#GCTCATCAGTTCTCC#.(((((((((......(((((.#)))))))))))))).	2918	2933	0.8461538461538461	-15.7	1	0.001649215	0.632	5541436811111110	5.46293e+16	-1.30794e+16	14	15	14	3UTR		1	0
hsa-miR-146a-5p	NM_018387	STRBP	TGAGAACTGAATTCCATGGGTT#AACAAATGCAAATTTAGTTCTCT#.((((((((((((.(((..(((#)))..)))..)))))))))))).	2614	2637	0.8461538461538461	-17.2	1	0.02153176	0.765	0.6246213608333332	0.625978133	-4650164754877520	18	23	12	3UTR		1	1
hsa-miR-146a-5p	NM_018534	NRP2	TGAGAACTGAATTCCATGGGTT#GGCCACATGGGATGCAGTGTGGCTTCTCC#.((((((((.((((((((((((#)))).)))))))).))))......)))).	4199	4228	0.8461538461538461	-21.2	1	26.2898	0.456	1.02385e+16	1.67927e+16	-5035831305685290	20	29	8	3UTR		1	0
hsa-miR-146a-5p	NM_020826	SYT13	TGAGAACTGAATTCCATGGGTT#ACCCGGCAGTTCTCAA#(((((((((....((..((((.#))))))))))))))).	1884	1900	0.8461538461538461	-17.8	1	0.001892188	0.471	-0.34135444444444446	0.09314971874999999	-1.28738e+16	15	16	15	3UTR		1	0
hsa-miR-146a-5p	NM_020861	ZBTB2	TGAGAACTGAATTCCATGGGTT#CCCATCATCCTATTTCATGTATAGTTGAGTTCTCAA#((((((((.((((.((((((..#.))))))...)))).)))))))).	3013	3049	0.8461538461538461	-18.4	1	0.0152687	0.721	0.463035325	0.9145702275	-5850804021967830	18	24	8	3UTR		1	1
hsa-miR-146a-5p	NM_020924	ZBTB26	TGAGAACTGAATTCCATGGGTT#GCCCTCATGGAGCTTATAGTCTCAT#((((.((((((((((((((((.#))))..)))))).)).)))))))).	3691	3716	0.8461538461538461	-17.4	0	0.002058883	0.603	57052	389995	-8056611621014130	20	25	8	3UTR		1	0
hsa-miR-146a-5p	NM_021161	KCNK10	TGAGAACTGAATTCCATGGGTT#AGCCTGTGATTGTGGGTGCATCAGTTCTCT#.(((((((((..((((((((((#)))))......)))))....))))))))).	5646	5676	0.8461538461538461	-20.6	1	0.0003729	0.515	3.09355e+16	3607257614999990	-9964902622363820	19	30	9	3UTR		1	0
hsa-miR-146a-5p	NM_021959	PPP1R11	TGAGAACTGAATTCCATGGGTT#ACCCCTTACTGGGATCCGGTTTTCAT#(((((((((.((((((.((((.#)))).....)))))).))))))))).	1484	1510	0.8461538461538461	-20.4	1	33.2898	0.5	0.2702004777777777	0.36989865750000006	-5180080914529840	19	26	9	3UTR	MIRT470477	1	1
hsa-miR-146a-5p	NM_024813	RPAP2	TGAGAACTGAATTCCATGGGTT#GGCCCAGTCACCTAAACTTTCTGGACTTCAGTTCA#...((((((((.((((((((((#))))))...............)))).)))))))).	2671	2706	0.8461538461538461	-21.1	0	0.0001148232	0.515	0.4141792911999999	0.03533135475	-9861343503275090	18	35	8	3UTR		1	0
hsa-miR-146a-5p	NM_001142495	MYO5A	TGAGAACTGAATTCCATGGGTT#GCCTGCTGTTTGACTGTGCACTGAAGGCAGGTGGATGGAGTCAGTCCTCAG#((((.((((.(((((((.....#.))))))))))).)))).	8589	8640	0.8461538461538461	-18.2	0	0.001275338	0.412	3035896857142850	4.23397e+16	-9299118089342310	15	18	11	3UTR		1	0
hsa-miR-146a-5p	NM_001144912	ATG7	TGAGAACTGAATTCCATGGGTT#ACCCATATAGAAAAGTGTTCTCAA#(((((((....(((.((((((.#))))))...)))....))))))).	3842	3866	0.8461538461538461	-17.8	1	0.04567833	0.618	2759795714285710	4976674255000000	-1.21103e+16	16	24	7	3UTR		1	0
hsa-miR-146a-5p	NM_001145365	ZNF652	TGAGAACTGAATTCCATGGGTT#TTATGGAGAAGTTTGAGTTCTCAG#((((((((.((((((((((...#))))))))....)).)))))))).	5965	5989	0.8461538461538461	-18.7	1	0.001778184	0.676	-0.19413360000000005	0.18212752249999997	-4993964104447420	18	24	8	3UTR		1	1
hsa-miR-146a-5p	NM_001145720	ZBTB8B	TGAGAACTGAATTCCATGGGTT#GGCCTTTGGAGTTGAGTCCTG#..((.(((.(((((((.(((((#))))).))))))).))).)).	2894	2915	0.8461538461538461	-19.5	0	0.0008202074	0.485	0.1865265714285714	0.15765730125000002	-1.01324e+16	17	21	7	3UTR		1	0
hsa-miR-146a-5p	NM_001168236	ABL2	TGAGAACTGAATTCCATGGGTT#CCCTACGCTCCTCTCTTACTGAGAAGCATGGGTGGGATTCAGGGCTG#..((..(((((((((((..(((#.)))....)))))))))))..)).	9603	9650	0.8461538461538461	-19.6	0	35.2572	0.456	3.10028e+16	4728925833749990	-1.0977e+16	16	24	11	3UTR		1	1
hsa-miR-146a-5p	NM_001172649	CELF3	TGAGAACTGAATTCCATGGGTT#AGCCCATGATGTTCTCTTCTTAC#((((((..((((..((((((((#))))))))..))))..)))))).	3978	4001	0.8461538461538461	-20.0	0	0.2327418	0.559	2245735875	45871641125	-9940866440440260	18	23	8	3UTR		1	0
hsa-miR-146a-5p	NM_001174156	SAMD8	TGAGAACTGAATTCCATGGGTT#AACCCAGGAGGTGGAGTTTGCAT#((.(((((...((((.((((((#))))))))))....))))).)).	3586	3609	0.8461538461538461	-17.4	0	0.009075286	0.5	0.13369166666666668	0.019715412499999987	-1.08518e+16	17	23	10	3UTR		1	1
hsa-miR-146a-5p	NM_005235	ERBB4	TGAGAACTGAATTCCATGGGTT#CCCAGAGATCTGAGTTCTCT#.(((((((.(..((..((((..#))))..))..).))))))).	9219	9239	0.8461538461538461	-19.4	1	0.0001346533	0.618	41962754	5224574595	-1.19898e+16	14	20	7	3UTR	MIRT005806	1	1
hsa-miR-146a-5p	NM_005308	GRK5	TGAGAACTGAATTCCATGGGTT#CCCAAAGTGGAATTTAGATGTCT#.((.(.((((((((((((((..#))))...)))))))))).).)).	6458	6481	0.8461538461538461	-19.2	0	6.19788	0.588	1.00967e+16	0.7043624725	-8726305873509350	17	23	10	3UTR		1	0
hsa-miR-146a-5p	NM_005359	SMAD4	TGAGAACTGAATTCCATGGGTT#TCGTGGGATATAGTCTATCTCAT#(((((((((.(((((((((...#))))))))).))))...))))).	5121	5144	0.8461538461538461	-18.1	1	0.01887955	0.588	0.7936685555555555	0.736964044	-5180080914529840	18	23	9	3UTR	MIRT006209	1	0
hsa-miR-146a-5p	NM_005436	CCDC6	TGAGAACTGAATTCCATGGGTT#CCTGTGGACATTCAGAACTGAT#(.((..((((((((((((((..#)))))))).))))))..)).).	3844	3866	0.8461538461538461	-17.9	0	0.001271649	0.632	2997393866666660	2.101e+16	-1.11212e+16	17	22	8	3UTR	MIRT437618	1	1
hsa-miR-146a-5p	NM_005885	MARCHF6	TGAGAACTGAATTCCATGGGTT#GCCTTGTGGAACGCAGTTCA#...((((((..((((((((((.#)))).))))))..)))))).	3326	3346	0.8461538461538461	-20.1	0	0.002343563	0.5	0.6480444300000001	1380588701874990	-1.05818e+16	16	20	6	3UTR		1	1
hsa-miR-146a-5p	NM_005910	MAPT	TGAGAACTGAATTCCATGGGTT#ACCCCCTTGGAAATGGTTCTTT#.((((((((..(((((.(((..#.))).))))).)))))))).	3212	3234	0.8461538461538461	-18.4	1	0.000405642	0.426	-0.5783343825	-0.06253255775000002	-7.86061e+16	16	20	8	3UTR		1	0
hsa-miR-146a-5p	NM_005941	MMP16	TGAGAACTGAATTCCATGGGTT#TCCATGGGTCAATAACATAAGGTGTCAGTTCA#...(((((((..((((((((..#))))))))................))))))).	5532	5564	0.8461538461538461	-18.4	0	0.02537207	0.662	0.31365299999999996	0.5527817451250001	-1.26861e+16	15	32	8	3UTR		1	1
hsa-miR-146a-5p	NM_006395	ATG7	TGAGAACTGAATTCCATGGGTT#ACCCATATAGAAAAGTGTTCTCAA#(((((((....(((.((((((.#))))))...)))....))))))).	4082	4106	0.8461538461538461	-17.8	1	0.04567833	0.618	2759795714285710	4976674255000000	-1.21103e+16	16	24	7	3UTR		1	0
hsa-miR-146a-5p	NM_006775	QKI	TGAGAACTGAATTCCATGGGTT#GCCTTATTTTCCTTCATGGTCATTCAGTCAAGTGTCTCAT#((((((((((((.(((((((..#.)))))))..)))))))......))))).	2656	2696	0.8461538461538461	-19.1	1	0.02036334	0.588	408574888888889	3465581600000000	-5226705058867900	19	29	7	3UTR		1	0
hsa-miR-146a-5p	NM_007185	CELF3	TGAGAACTGAATTCCATGGGTT#AGCCCATGATGTTCTCTTCTTAC#((((((..((((..((((((((#))))))))..))))..)))))).	4128	4151	0.8461538461538461	-20.0	0	0.2327418	0.559	2245735875	45871641125	-9940866440440260	18	23	8	3UTR		1	0
hsa-miR-146a-5p	NM_009588	LTB	TGAGAACTGAATTCCATGGGTT#GGCCTCTCTGGTACACGAGCGTGGGGTTCGGC#......((((((((((((....#.)))))))))))).	554	586	0.8461538461538461	-16.8	0	4.15439	0.279	1.38669e+16	108221044	-1.55666e+16	12	14	12	3UTR	MIRT021251	1	0
hsa-miR-146a-5p	NM_012153	EHF	TGAGAACTGAATTCCATGGGTT#GACCCAGGTTGTGAGTTTTCC#.(((((((.(...((.((((((#))))))))...).))))))).	4131	4152	0.8461538461538461	-18.9	1	0.0001111537	0.559	0.11730157142857138	0.06321651249999996	-1.25435e+16	16	21	8	3UTR		1	0
hsa-miR-146a-5p	NM_014117	C16orf72	TGAGAACTGAATTCCATGGGTT#GCCCTGTTTTTAGTTTTCAA#(((((((((((..(...((((.#)))).)..))))))))))).	1749	1769	0.8461538461538461	-17.4	1	0.0273433	0.691	2.62695e+16	2746072015	-9542007009018510	16	20	11	3UTR		1	1
hsa-miR-146a-5p	NM_001717	BNC1	TGAGAACTGAATTCCATGGGTT#ACCCCAGGGAGTTCTCAG#((((((((....(((..((((.#))))..))))))))))).	3582	3600	0.8461538461538461	-17.7	1	0.0009446284	0.485	0.0	0.0	-1.26411e+16	15	18	11	3UTR		1	0
hsa-miR-146a-5p	NM_002515	NOVA1	TGAGAACTGAATTCCATGGGTT#CTCGTGGAATCAGTGGTTAG#(((..((((.((((((((((..#))))))))))))))..))).	4112	4132	0.8461538461538461	-19.0	0	0.0184349	0.662	0.0	0.0	-1.23311e+16	17	20	14	3UTR		1	1
hsa-miR-146a-5p	NM_003709	KLF7	TGAGAACTGAATTCCATGGGTT#GACCCATTGCCTCGCAGAAGAAAGTTCTCAC#((((((((...(((.(((((((#))))))).........)))...)))))))).	1372	1403	0.8461538461538461	-18.6	1	0.02332265	0.5	44888725	4671430915375	-9796694608436590	18	31	8	3UTR		1	1
hsa-miR-146a-5p	NM_206853	QKI	TGAGAACTGAATTCCATGGGTT#GCCTTATTTTCCTTCATGGTCATTCAGTCAAGTGTCTCAT#((((((((((((.(((((((..#.)))))))..)))))))......))))).	7329	7369	0.8461538461538461	-19.1	1	0.02036334	0.588	408574888888889	3465581600000000	-5226705058867900	19	29	7	3UTR		1	0
hsa-miR-146a-5p	NM_206854	QKI	TGAGAACTGAATTCCATGGGTT#GCCTTATTTTCCTTCATGGTCATTCAGTCAAGTGTCTCAT#((((((((((((.(((((((..#.)))))))..)))))))......))))).	8608	8648	0.8461538461538461	-19.1	1	0.02036334	0.588	408574888888889	3465581600000000	-5226705058867900	19	29	7	3UTR		1	0
hsa-miR-146a-5p	NM_206855	QKI	TGAGAACTGAATTCCATGGGTT#GCCTTATTTTCCTTCATGGTCATTCAGTCAAGTGTCTCAT#((((((((((((.(((((((..#.)))))))..)))))))......))))).	9555	9595	0.8461538461538461	-19.1	1	0.02036334	0.588	408574888888889	3465581600000000	-5226705058867900	19	29	7	3UTR		1	0
hsa-miR-146a-5p	XM_005253961	KDM2B	TGAGAACTGAATTCCATGGGTT#AGCCTTTCTTTTGCTTTTGCTTCTCTCCTCTGAAGTGTGAGTTGAGTTCTCAT#((((((((.(((((((((((..#.))).....))).))))).)))))))).	3412	3465	0.8461538461538461	-20.3	1	0.001188684	0.618	0.0	0.0	-4993964104447420	19	28	8	3UTR	MIRT732872	1	1
hsa-miR-146a-5p	XM_005263396	CAMSAP1	TGAGAACTGAATTCCATGGGTT#TCCATGGAATGAGTCAGTG#.....(((((((((((((((..#))))))))))...))))).	7167	7186	0.8461538461538461	-19.0	0	6.03325	0.603	0.0	0.0	-136655996434504	15	19	10	3UTR		1	0
hsa-miR-146a-5p	XM_005274093	PRCP	TGAGAACTGAATTCCATGGGTT#AATCTTTGTCTTATTTTGGGAGCCTTCAGTTCTCAT#((((((((((((((((......#.)))))...))))))))))).	2820	2856	0.8461538461538461	-19.9	1	0.0005689974	0.647	0.0	0.0	-3937574446201660	16	21	11	3UTR		1	1
hsa-miR-146a-5p	XM_011530008	HIC2	TGAGAACTGAATTCCATGGGTT#AACCCATGGAAGGAGA#......((...(((((((((((#)))))))))))..)).	2059	2075	0.8461538461538461	-18.0	0	0.01628584	0.368	0.0	0.0	-2.06902e+16	13	16	11	3UTR		1	0
hsa-miR-146a-5p	XM_011545152	ACER3	TGAGAACTGAATTCCATGGGTT#CTCATGGATGGTTCTCAA#(((((((((...((((((((..#))))))))))))))))).	1334	1352	0.8461538461538461	-21.1	1	0.0304556	0.706	0.0	0.0	-1135165869953650	17	18	17	3UTR		1	0
hsa-miR-146a-5p	XM_011545152	ACER3	TGAGAACTGAATTCCATGGGTT#AGCTGTGGGATTCTGTGTAGTTCTTC#.((((((((((((((((((.(.#).))))))))))).....))))))).	1384	1410	0.8461538461538461	-19.2	1	0.001310764	0.515	0.0	0.0	-3793324837357110	19	26	11	3UTR		1	0
hsa-miR-146a-5p	NM_001080825	TMEM120B	TGAGAACTGAATTCCATGGGTT#CCCATCAGTTCTCAA#((((((((((......((((..#)))))))))))))).	4037	4052	0.8461538461538461	-18.8	1	0.004077042	0.397	-0.41344840000000005	-0.34802392000000004	-1.32236e+16	14	15	14	3UTR		1	1
hsa-miR-146a-5p	NM_001136031	ATG7	TGAGAACTGAATTCCATGGGTT#ACCCATATAGAAAAGTGTTCTCAA#(((((((....(((.((((((.#))))))...)))....))))))).	4001	4025	0.8461538461538461	-17.8	1	0.04567833	0.618	2759795714285710	4976674255000000	-1.21103e+16	16	24	7	3UTR		1	0
hsa-miR-146a-5p	NM_032173	ZNRF3	TGAGAACTGAATTCCATGGGTT#ATTTATGGAAATATGTTCTCAG#(((((((..(.((((((((((.#)))))))))).)..))))))).	6209	6231	0.8461538461538461	-19.0	1	0.001126294	0.779	7539467999999990	6426010749999990	-1.01324e+16	18	22	10	3UTR		1	1
hsa-miR-146a-5p	NM_130830	LRRC15	TGAGAACTGAATTCCATGGGTT#ACTTCGTGGGAATAGTTCTCC#.((((((((..(((((((((..#.))))))))).)))))))).	2206	2227	0.8461538461538461	-19.4	1	5.57197	0.485	-0.21517055555555556	0.10233725812500002	-7.86061e+16	17	20	9	3UTR		1	1
hsa-miR-146a-5p	NM_138317	KCNK10	TGAGAACTGAATTCCATGGGTT#AGCCTGTGATTGTGGGTGCATCAGTTCTCT#.(((((((((..((((((((((#)))))......)))))....))))))))).	5675	5705	0.8461538461538461	-20.6	1	0.0003729	0.515	405580301875	3.78304e+16	-9964902622363820	19	30	9	3UTR		1	0
hsa-miR-146a-5p	NM_138318	KCNK10	TGAGAACTGAATTCCATGGGTT#AGCCTGTGATTGTGGGTGCATCAGTTCTCT#.(((((((((..((((((((((#)))))......)))))....))))))))).	5326	5356	0.8461538461538461	-20.6	1	0.0003729	0.515	2.44953e+16	2.29041e+16	-9964902622363820	19	30	9	3UTR		1	0
hsa-miR-146a-5p	NM_138435	FAM83F	TGAGAACTGAATTCCATGGGTT#CCCAGGTTGAAGCAGTTCTCC#.((((((((....((.((((..#))))))......)))))))).	11223	11244	0.8461538461538461	-19.5	1	81.7017	0.441	-0.09482433750000001	-0.28072804875000007	-1.27296e+16	14	21	8	3UTR		1	0
hsa-miR-146a-5p	NM_144660	SAMD8	TGAGAACTGAATTCCATGGGTT#AACCCAGGAGGTGGAGTTTGCAT#((.(((((...((((.((((((#))))))))))....))))).)).	3813	3836	0.8461538461538461	-17.4	0	0.009075286	0.5	0.13369166666666668	0.019715412499999987	-1.08518e+16	17	23	10	3UTR		1	1
hsa-miR-146a-5p	NM_145803	TRAF6	TGAGAACTGAATTCCATGGGTT#AATCCTTGGAAAACTTAAGTTCTCAT#((((((((...(((((.(((((#))))).)))))......)))))))).	2429	2455	0.8461538461538461	-20.1	1	0.08236859	0.603	0.0585845	0.016452400000000006	-906124504818596	18	26	8	3UTR	MIRT000711	1	1
hsa-miR-146a-5p	NM_152352	FAM210A	TGAGAACTGAATTCCATGGGTT#GACTAAAAATGGAGTCAGGTTTTCAT#((((((((..(((((((.....#.)))))))..)))))))).	1945	1971	0.8461538461538461	-18.1	1	0.0009709744	0.574	0.07740949999999999	-0.3290320000000001	-6236470572775600	15	19	8	3UTR		1	1
hsa-miR-146a-5p	NM_152352	FAM210A	TGAGAACTGAATTCCATGGGTT#AGCTCATGGTTCTCAA#((((((.......(((((((((#))))))))))))))).	1911	1927	0.8461538461538461	-15.8	0	0.009744481	0.632	-0.6333647777777778	-0.16270932500000002	-1.75545e+16	15	16	15	3UTR		1	1
hsa-miR-146a-5p	NM_001291107	CELF3	TGAGAACTGAATTCCATGGGTT#AGCCCATGATGTTCTCTTCTTAC#((((((..((((..((((((((#))))))))..))))..)))))).	4125	4148	0.8461538461538461	-20.0	0	0.2327418	0.559	3.01197e+16	4408867737500000	-9940866440440260	18	23	8	3UTR		1	0
hsa-miR-146a-5p	NM_001291746	REL	TGAGAACTGAATTCCATGGGTT#GGCCCATGGGCCAAGGTAACCCCTAAGGGGTTTTCT#.(((((((....((((((((((#))))))))))..................))))))).	2676	2712	0.8461538461538461	-19.0	1	2.11142	0.515	0.5140357200000001	1.87859e+16	-1.22638e+16	17	36	10	3UTR		1	0
hsa-miR-146a-5p	NM_001300955	ACER3	TGAGAACTGAATTCCATGGGTT#CTCATGGATGGTTCTCAA#(((((((((...((((((((..#))))))))))))))))).	1294	1312	0.8461538461538461	-21.1	1	0.0304556	0.706	0.0	0.0	-1135165869953650	17	18	17	3UTR		1	0
hsa-miR-146a-5p	NM_001300955	ACER3	TGAGAACTGAATTCCATGGGTT#AGCTGTGGGATTCTGTGTAGTTCTTC#.((((((((((((((((((.(.#).))))))))))).....))))))).	1344	1370	0.8461538461538461	-19.2	1	0.001310764	0.515	0.0	0.0	-3793324837357110	19	26	11	3UTR		1	0
hsa-miR-146a-5p	NM_001301085	QKI	TGAGAACTGAATTCCATGGGTT#GCCTTATTTTCCTTCATGGTCATTCAGTCAAGTGTCTCAT#((((((((((((.(((((((..#.)))))))..)))))))......))))).	2632	2672	0.8461538461538461	-19.1	1	0.02036334	0.588	408574888888889	3465581600000000	-5226705058867900	19	29	7	3UTR		1	0
hsa-miR-146a-5p	NM_001319214	PRCP	TGAGAACTGAATTCCATGGGTT#AATCTTTGTCTTATTTTGGGAGCCTTCAGTTCTCAT#((((((((((((((((......#.)))))...))))))))))).	2679	2715	0.8461538461538461	-19.9	1	0.0005689974	0.647	0.0	0.0	-3937574446201660	16	21	11	3UTR		1	1
hsa-miR-146a-5p	NM_000115	EDNRB	TGAGAACTGAATTCCATGGGTT#AACCCATGGGGACAGATTCCCAT#((.((((((..(((((((((((#))))))))))).))).))).)).	3006	3029	0.8461538461538461	-20.5	0	0.833202	0.471	4631000018181810	4634978918749990	-9562394864246640	19	23	11	3UTR		1	0
hsa-miR-146a-5p	NM_000259	MYO5A	TGAGAACTGAATTCCATGGGTT#GCCTGCTGTTTGACTGTGCACTGAAGGCAGGTGGATGGAGTCAGTCCTCAG#((((.((((.(((((((.....#.))))))))))).)))).	8840	8891	0.8461538461538461	-18.2	0	0.001275338	0.412	2697163	3277437322500000	-9299118089342310	15	18	11	3UTR		1	0
hsa-miR-146a-5p	NM_000268	NF2	TGAGAACTGAATTCCATGGGTT#GACCCTGTAGAGATTTCTCTCATGGCGTTCTAGTTCTCT#.(((((((((((.(((((((..#.))))))).)))).))))))).	2332	2371	0.8461538461538461	-23.9	1	0.01995138	0.603	0.5643314166666666	0.50685144	-508245545002336	18	22	7	3UTR		1	0
hsa-miR-146a-5p	NM_001040151	SCN3B	TGAGAACTGAATTCCATGGGTT#GACTCCTCTTTCAGTTCTCT#.((((((((((......(((((#)))))....)))))))))).	3956	3976	0.8461538461538461	-17.4	1	0.1142109	0.559	0.0	0.0	-1.02546e+16	15	20	10	3UTR		1	1
hsa-miR-146a-5p	NM_018181	ZNF532	TGAGAACTGAATTCCATGGGTT#AGCTCAGATTCAGTTCTTT#.((((((((((((...((((((#)))))))))))))))))).	6207	6226	0.8717948717948717	-18.8	1	0.002506751	0.515	0.49316307499999995	0.77761267125	-5618663395431770	18	19	18	3UTR		1	1
hsa-miR-146a-5p	NM_001318726	ZNF532	TGAGAACTGAATTCCATGGGTT#AGCTCAGATTCAGTTCTTT#.((((((((((((...((((((#)))))))))))))))))).	6125	6144	0.8717948717948717	-18.8	1	0.002506751	0.515	0.49316307499999995	0.77761267125	-5618663395431770	18	19	18	3UTR		1	1
hsa-miR-146a-5p	NM_001318727	ZNF532	TGAGAACTGAATTCCATGGGTT#AGCTCAGATTCAGTTCTTT#.((((((((((((...((((((#)))))))))))))))))).	6086	6105	0.8717948717948717	-18.8	1	0.002506751	0.515	0.49316307499999995	0.77761267125	-5618663395431770	18	19	18	3UTR		1	1
hsa-miR-146a-5p	NM_001318728	ZNF532	TGAGAACTGAATTCCATGGGTT#AGCTCAGATTCAGTTCTTT#.((((((((((((...((((((#)))))))))))))))))).	6109	6128	0.8717948717948717	-18.8	1	0.002506751	0.515	0.49316307499999995	0.77761267125	-5618663395431770	18	19	18	3UTR		1	1
hsa-miR-146a-5p	NM_052898	XKR4	TGAGAACTGAATTCCATGGGTT#CCTATGGATTCTTTTCTCAG#((((((..(((.((((((((..#)))))))))))..)))))).	18927	18947	0.8717948717948718	-21.6	0	0.008973553	0.662	0.13319355000000002	0.28543091499999995	-1114169921984990	17	20	11	3UTR		1	1
hsa-miR-146a-5p	NM_001349232	ATG7	TGAGAACTGAATTCCATGGGTT#ACCCATATAGAAAAGTGTTCTCAA#(((((((....(((.((((((.#))))))...)))....))))))).	4437	4461	0.8846153846153846	-17.8	1	0.04567833	0.618	0.0	0.0	-1.21103e+16	16	24	7	3UTR		1	0
hsa-miR-146a-5p	NM_018387	STRBP	TGAGAACTGAATTCCATGGGTT#GACCTATGGATGAAACAGAGCCAT#((.(..(((...((((((((((#)))))))))).....)))..))).	4205	4229	0.8974358974358974	-16.4	0	0.0008051711	0.574	3.99913e+16	4.26619e+16	-1892919410984850	16	24	10	3UTR		1	1
hsa-miR-146a-5p	NM_005275	GNL1	TGAGAACTGAATTCCATGGGTT#CTTAGGAGTTTAGTAGGTTCTCAG#(((((((((((((((.((((..#))))))))))))))....))))).	2334	2358	0.8974358974358976	-18.3	1	0.01203527	0.544	0.1948683684210527	0.17758460499999998	-4.17062e+16	19	24	14	3UTR		1	0
hsa-miR-146a-5p	NM_001168237	ABL2	TGAGAACTGAATTCCATGGGTT#CCCTACGCTCCTCTCTTACTGAGAAGCATGGGTGGGATTCAGGGCTG#..((..(((((((((((..(((#.)))....)))))))))))..)).	9357	9404	0.9038461538461539	-19.6	0	35.2572	0.456	2236181	2.49734e+16	-1.0977e+16	16	24	11	3UTR		1	1
hsa-miR-146a-5p	NM_001349233	ATG7	TGAGAACTGAATTCCATGGGTT#ACCCATATAGAAAAGTGTTCTCAA#(((((((....(((.((((((.#))))))...)))....))))))).	4191	4215	0.9230769230769231	-17.8	1	0.04567833	0.618	2.73097e+16	3.96659e+16	-1.21103e+16	16	24	7	3UTR		1	0
hsa-miR-146a-5p	NM_001351078	AFAP1L2	TGAGAACTGAATTCCATGGGTT#ATCCAATACTTAGCAGTTGGGGATTAAACCATCCTTGCCTTCAGTTCTCT#.((((((((((...((.((((.#.)))).))..)))))))))).	3006	3056	0.9230769230769231	-18.9	1	0.04647817	0.529	0.0	0.0	-9286098677140120	16	21	10	3UTR		1	0
hsa-miR-146a-5p	NM_001367721	CASK	TGAGAACTGAATTCCATGGGTT#GGCCCAGGAGTGAGTATCAGTTGGCAG#((..(((((((((((.((((((#))))))))))).....))))))..)).	4662	4689	0.9230769230769231	-19.7	0	0.0001218248	0.456	0.0	0.0	-8760185275770910	19	27	11	3UTR		1	0
hsa-miR-146a-5p	XM_024450656	ZNF652	TGAGAACTGAATTCCATGGGTT#ATCCGTGGTCATCAGCTCTCT#.((((.((((...((((((((.#))))))))...)))).)))).	9721	9742	0.9230769230769231	-21.3	0	0.0002081429	0.515	0.0	0.0	-1.3155e+16	16	21	8	3UTR		1	1
hsa-miR-146a-5p	XM_047416614	MARCHF6	TGAGAACTGAATTCCATGGGTT#GACTTTTCAGTGACGCCTTGTGGAACGCAGTTCA#...((((((..((((((((((.#.)))).))))))..)))))).	2710	2744	0.9230769230769231	-20.6	0	0.002343563	0.5	0.0	0.0	-1.05818e+16	16	21	6	3UTR		1	1
hsa-miR-146a-5p	XM_047423562	STRBP	TGAGAACTGAATTCCATGGGTT#AGCCATGGGTCAGCATTTCTTT#.(((((((((..(((((((.(.#).)))))))))))...))))).	3625	3647	0.9230769230769231	-16.1	1	0.01185681	0.574	0.0	0.0	-9964902622363820	17	22	11	3UTR		1	1
hsa-miR-146a-5p	XM_047442601	CASK	TGAGAACTGAATTCCATGGGTT#GGCCCAGGAGTGAGTATCAGTTGGCAG#((..(((((((((((.((((((#))))))))))).....))))))..)).	4088	4115	0.9230769230769231	-19.7	0	0.0001218248	0.456	0.0	0.0	-8760185275770910	19	27	11	3UTR		1	0
hsa-miR-146a-5p	NM_153449	SLC2A14	TGAGAACTGAATTCCATGGGTT#GCCAGTGACAGTATTTTGGTTCTCAGTTCTCAC#((((((((((...(((......#.)))...)))))))))).	3230	3263	0.9230769230769231	-18.2	1	0.001456588	0.515	2.93043e+16	276662632625	-1.13983e+16	13	18	10	3UTR		1	0
hsa-miR-146a-5p	NM_173491	LSM11	TGAGAACTGAATTCCATGGGTT#AGCCTTTGGGGTTCCTGTCAGTTTTCT#.(((((((((((((((.(((((#))))).)))))).....))))))))).	5690	5717	0.9230769230769231	-21.3	1	0.003299603	0.485	0.0	0.0	-3793324837357110	20	27	9	3UTR		1	0
hsa-miR-146a-5p	NM_181828	NF2	TGAGAACTGAATTCCATGGGTT#GACCCTGTAGAGATTTCTCTCATGGCGTTCTAGTTCTCT#.(((((((((((.(((((((..#.))))))).)))).))))))).	2251	2290	0.9230769230769231	-23.9	1	0.01995138	0.603	0.7006689166666668	1.13849e+16	-508245545002336	18	22	7	3UTR		1	0
hsa-miR-146a-5p	NM_181829	NF2	TGAGAACTGAATTCCATGGGTT#GACCCTGTAGAGATTTCTCTCATGGCGTTCTAGTTCTCT#.(((((((((((.(((((((..#.))))))).)))).))))))).	2254	2293	0.9230769230769231	-23.9	1	0.01995138	0.603	0.17709791666666672	0.53044845875	-508245545002336	18	22	7	3UTR		1	0
hsa-miR-146a-5p	NM_181830	NF2	TGAGAACTGAATTCCATGGGTT#GACCCTGTAGAGATTTCTCTCATGGCGTTCTAGTTCTCT#.(((((((((((.(((((((..#.))))))).)))).))))))).	2128	2167	0.9230769230769231	-23.9	1	0.01995138	0.603	-0.18593435000000003	0.3536013175	-508245545002336	18	22	7	3UTR		1	0
hsa-miR-146a-5p	NM_181833	NF2	TGAGAACTGAATTCCATGGGTT#GACCCTGTAGAGATTTCTCTCATGGCGTTCTAGTTCTCT#.(((((((((((.(((((((..#.))))))).)))).))))))).	1042	1081	0.9230769230769231	-23.9	1	0.01995138	0.603	3707800825	5059237545549990	-508245545002336	18	22	7	3UTR		1	0
hsa-miR-146a-5p	NM_198392	TCF21	TGAGAACTGAATTCCATGGGTT#GAGCCTGGATCCTCAGTTTTCC#.(((((((((..((((.((.((#)).))))))...))))))))).	1581	1603	0.9230769230769231	-18.6	1	0.02100174	0.529	1.10803e+16	0.051734348750000034	-9964902622363820	17	22	9	3UTR		1	0
hsa-miR-146a-5p	NM_001375912	ZNF532	TGAGAACTGAATTCCATGGGTT#AGCTCAGATTCAGTTCTTT#.((((((((((((...((((((#)))))))))))))))))).	6391	6410	0.9230769230769231	-18.8	1	0.002506751	0.515	0.0	0.0	-5618663395431770	18	19	18	3UTR		1	1
hsa-miR-146a-5p	NM_001376049	FAM169A	TGAGAACTGAATTCCATGGGTT#AACTCATGGAGTGATTCTCC#.(((((....((((((((((((#))))))))))))..))))).	3264	3284	0.9230769230769231	-20.1	0	16.8747	0.544	0.0	0.0	-994954242798301	17	20	12	3UTR		1	0
hsa-miR-146a-5p	NM_015028	TNIK	TGAGAACTGAATTCCATGGGTT#CTCATGGTCCCTTTAGCTCTCAA#(((((.(((((..(((((((..#)))))))....))))).))))).	6399	6422	0.9230769230769231	-18.8	0	0.1884375	0.588	6.32528e+16	5672966391250000	-1047446712965730	17	23	7	3UTR		1	0
hsa-miR-146a-5p	NM_015030	FRYL	TGAGAACTGAATTCCATGGGTT#AACGTTATTGGAATGCTGCTCAGTTCTCT#.(((((((((((((((......#.)))))).....))))))))).	10441	10470	0.9230769230769231	-18.8	1	0.001711215	0.662	49892311	5215063142499990	-3793324837357110	15	22	9	3UTR		1	0
hsa-miR-146a-5p	NM_015176	FBXO28	TGAGAACTGAATTCCATGGGTT#CCCGTCTGGAACTCGTTTTCTCAG#((((((.(((.(((((((((..#))))..))))).)))..)))))).	2954	2978	0.9230769230769231	-17.8	0	0.02094868	0.647	1.06988e+16	1.4653e+16	-8306035456483330	18	24	6	3UTR		1	1
hsa-miR-146a-5p	NM_015566	FAM169A	TGAGAACTGAATTCCATGGGTT#AACTCATGGAGTGATTCTCC#.(((((....((((((((((((#))))))))))))..))))).	3257	3277	0.9230769230769231	-20.1	0	16.8747	0.544	-0.15080849999999998	0.16448852749999998	-994954242798301	17	20	12	3UTR		1	0
hsa-miR-146a-5p	NM_017632	CDKN2AIP	TGAGAACTGAATTCCATGGGTT#AATGAAGTGGAATTTTGTTTTCGT#(((((((.(((((((((.....#.))))))))).))))))).	2962	2986	0.9230769230769231	-17.1	1	0.01069422	0.647	0.3345799022222222	0.0760609215	-6251209375382290	16	19	9	3UTR		1	1
hsa-miR-146a-5p	NM_018126	TMEM33	TGAGAACTGAATTCCATGGGTT#GGCTCAGAGGGGAAATACAGTTCTCC#.((((((((..((((.((((((#))))))...))))....)))))))).	6674	6700	0.9230769230769231	-18.3	1	0.0005144528	0.603	1.73915e+16	3492641775	-809365486139926	18	26	8	3UTR		1	0
hsa-miR-146a-5p	NM_001198670	TLCD5	TGAGAACTGAATTCCATGGGTT#CCAGGAAAACTATGCCAGTTCTCAG#(((((((((..((((.(((...#)))))))........))))))))).	2358	2383	0.9230769230769231	-17.9	1	0.03817545	0.529	1606692888888880	1.55091e+16	-8237904470243800	16	25	9	3UTR	MIRT513662	1	0
hsa-miR-146a-5p	NM_001198671	TLCD5	TGAGAACTGAATTCCATGGGTT#CCAGGAAAACTATGCCAGTTCTCAG#(((((((((..((((.(((...#)))))))........))))))))).	2039	2064	0.9230769230769231	-17.9	1	0.03817545	0.529	1606692888888880	1.55091e+16	-8237904470243800	16	25	9	3UTR	MIRT513662	1	0
hsa-miR-146a-5p	NM_001256959	CLCN6	TGAGAACTGAATTCCATGGGTT#AACCTTTGGAACTTGGGAGTTCTCAT#((((((((...(((((.(((((#))))).)))))......)))))))).	5458	5484	0.9230769230769231	-20.7	1	64.1368	0.676	0.9489211625	2068848054395160	-906124504818596	18	26	8	3UTR		1	0
hsa-miR-146a-5p	NM_001270975	IST1	TGAGAACTGAATTCCATGGGTT#ACCAGAGGGCGGCACCGTGGAAATTCTGTTTTCC#.((((((.((((((((((((((#.))).)))))))).))).)))))).	1873	1907	0.9230769230769231	-21.4	1	0.0004869472	0.529	0.0	0.0	-6106959766537740	20	25	8	3UTR		1	0
hsa-miR-146a-5p	NM_001278625	CRNKL1	TGAGAACTGAATTCCATGGGTT#GCTCATCAGTTCTCC#.(((((((((......(((((.#)))))))))))))).	3273	3288	0.9230769230769231	-15.7	1	0.001649215	0.632	4366481928222220	5.71752e+16	-1.30794e+16	14	15	14	3UTR		1	0
hsa-miR-146a-5p	NM_001286	CLCN6	TGAGAACTGAATTCCATGGGTT#AACCTTTGGAACTTGGGAGTTCTCAT#((((((((...(((((.(((((#))))).)))))......)))))))).	5524	5550	0.9230769230769231	-20.7	1	64.1368	0.676	0.9489211625	2068848054395160	-906124504818596	18	26	8	3UTR		1	0
hsa-miR-146a-5p	NM_001286234	SLC2A14	TGAGAACTGAATTCCATGGGTT#GCCAGTGACAGTATTTTGGTTCTCAGTTCTCAC#((((((((((...(((......#.)))...)))))))))).	3194	3227	0.9230769230769231	-18.2	1	0.001456588	0.515	4.46939e+16	209764840375	-1.13983e+16	13	18	10	3UTR		1	0
hsa-miR-146a-5p	NM_001286235	SLC2A14	TGAGAACTGAATTCCATGGGTT#GCCAGTGACAGTATTTTGGTTCTCAGTTCTCAC#((((((((((...(((......#.)))...)))))))))).	3492	3525	0.9230769230769231	-18.2	1	0.001456588	0.515	0.0	0.0	-1.13983e+16	13	18	10	3UTR		1	0
hsa-miR-146a-5p	NM_001286236	SLC2A14	TGAGAACTGAATTCCATGGGTT#GCCAGTGACAGTATTTTGGTTCTCAGTTCTCAC#((((((((((...(((......#.)))...)))))))))).	3033	3066	0.9230769230769231	-18.2	1	0.001456588	0.515	4.46939e+16	287543303125	-1.13983e+16	13	18	10	3UTR		1	0
hsa-miR-146a-5p	NM_001286237	SLC2A14	TGAGAACTGAATTCCATGGGTT#GCCAGTGACAGTATTTTGGTTCTCAGTTCTCAC#((((((((((...(((......#.)))...)))))))))).	3211	3244	0.9230769230769231	-18.2	1	0.001456588	0.515	493465335	2.38789e+16	-1.13983e+16	13	18	10	3UTR		1	0
hsa-miR-146a-5p	NM_018367	ACER3	TGAGAACTGAATTCCATGGGTT#CTCATGGATGGTTCTCAA#(((((((((...((((((((..#))))))))))))))))).	1347	1365	0.9230769230769231	-21.1	1	0.0304556	0.706	0.7348116522222222	0.15252939100000001	-1135165869953650	17	18	17	3UTR		1	0
hsa-miR-146a-5p	NM_018367	ACER3	TGAGAACTGAATTCCATGGGTT#AGCTGTGGGATTCTGTGTAGTTCTTC#.((((((((((((((((((.(.#).))))))))))).....))))))).	1397	1423	0.9230769230769231	-19.2	1	0.001310764	0.515	0.0047103569565217305	0.07280632437499993	-3793324837357110	19	26	11	3UTR		1	0
hsa-miR-146a-5p	NM_018400	SCN3B	TGAGAACTGAATTCCATGGGTT#GACTCCTCTTTCAGTTCTCT#.((((((((((......(((((#)))))....)))))))))).	4355	4375	0.9230769230769231	-17.4	1	0.1142109	0.559	0.5224341	0.44278661375000006	-1.02546e+16	15	20	10	3UTR		1	1
hsa-miR-146a-5p	NM_019084	CCNJ	TGAGAACTGAATTCCATGGGTT#ACTCATGGCAGTTTTTAA#(((((((((....((((((((.#))))))))))))))))).	3063	3081	0.9230769230769231	-18.1	1	0.0003220315	0.647	0.6255752111111111	0.9669038575	-1.26408e+16	17	18	17	3UTR		1	0
hsa-miR-146a-5p	NM_020713	ZNF512B	TGAGAACTGAATTCCATGGGTT#CCCGTGCTTTGGGTTTCTTGGTTTGGGTTTTTTAATGCCAGTTCTCAG#((((((((((((((((((((..#))))))....))))).......................))))))))).	5684	5732	0.9230769230769231	-19.0	1	0.005895926	0.618	0.7903106212765958	1978754276250000	-3937574446201660	20	48	9	3UTR		1	1
hsa-miR-146a-5p	NM_022455	NSD1	TGAGAACTGAATTCCATGGGTT#AGCCTGTCATTGGCTATGGCCAGTTAGTTCTCAG#((((((((((...((((((.(.#.).))))))....)))))))))).	11888	11922	0.9230769230769231	-21.1	1	0.0001649988	0.426	0.6574452	1.03015e+16	-1.13983e+16	17	24	10	3UTR		1	1
hsa-miR-146a-5p	NM_022731	NUCKS1	TGAGAACTGAATTCCATGGGTT#CCCATACAATTCAGTTAGCTCT#.((((((((((((..(((((..#)))))..)))))))))..))).	2250	2272	0.9230769230769231	-18.5	1	0.05271276	0.618	-0.2767854571428571	-0.03627506999999999	-5.38561e+16	17	22	9	3UTR		1	1
hsa-miR-146a-5p	NM_001145365	ZNF652	TGAGAACTGAATTCCATGGGTT#ATCCGTGGTCATCAGCTCTCT#.((((.((((...((((((((.#))))))))...)))).)))).	10479	10500	0.9230769230769231	-21.3	0	0.0002081429	0.515	124076345	2.04785e+16	-1.3155e+16	16	21	8	3UTR		1	1
hsa-miR-146a-5p	NM_001159547	BEND4	TGAGAACTGAATTCCATGGGTT#GCCCATGGGAGAAGGTG#.....(((...((((((((((.#))))))))))...))).	2248	2265	0.9230769230769231	-19.5	0	0.0002770622	0.471	19650417	1.78021e+16	-1878927024543460	13	17	10	3UTR		1	0
hsa-miR-146a-5p	NM_001161560	TNIK	TGAGAACTGAATTCCATGGGTT#CTCATGGTCCCTTTAGCTCTCAA#(((((.(((((..(((((((..#)))))))....))))).))))).	6375	6398	0.9230769230769231	-18.8	0	0.1884375	0.588	5836816714285710	5756086272500000	-1047446712965730	17	23	7	3UTR		1	0
hsa-miR-146a-5p	NM_001161561	TNIK	TGAGAACTGAATTCCATGGGTT#CTCATGGTCCCTTTAGCTCTCAA#(((((.(((((..(((((((..#)))))))....))))).))))).	6312	6335	0.9230769230769231	-18.8	0	0.1884375	0.588	6499321714285710	5468687155000000	-1047446712965730	17	23	7	3UTR		1	0
hsa-miR-146a-5p	NM_001161562	TNIK	TGAGAACTGAATTCCATGGGTT#CTCATGGTCCCTTTAGCTCTCAA#(((((.(((((..(((((((..#)))))))....))))).))))).	6288	6311	0.9230769230769231	-18.8	0	0.1884375	0.588	5468895428571420	5505042711250000	-1047446712965730	17	23	7	3UTR		1	0
hsa-miR-146a-5p	NM_001161563	TNIK	TGAGAACTGAATTCCATGGGTT#CTCATGGTCCCTTTAGCTCTCAA#(((((.(((((..(((((((..#)))))))....))))).))))).	6234	6257	0.9230769230769231	-18.8	0	0.1884375	0.588	6310467142857140	5359977531250000	-1047446712965730	17	23	7	3UTR		1	0
hsa-miR-146a-5p	NM_001161564	TNIK	TGAGAACTGAATTCCATGGGTT#CTCATGGTCCCTTTAGCTCTCAA#(((((.(((((..(((((((..#)))))))....))))).))))).	6210	6233	0.9230769230769231	-18.8	0	0.1884375	0.588	6507314285714280	5469483268750000	-1047446712965730	17	23	7	3UTR		1	0
hsa-miR-146a-5p	NM_001161565	TNIK	TGAGAACTGAATTCCATGGGTT#CTCATGGTCCCTTTAGCTCTCAA#(((((.(((((..(((((((..#)))))))....))))).))))).	6147	6170	0.9230769230769231	-18.8	0	0.1884375	0.588	6028739428571420	5561263476249990	-1047446712965730	17	23	7	3UTR		1	0
hsa-miR-146a-5p	NM_001161566	TNIK	TGAGAACTGAATTCCATGGGTT#CTCATGGTCCCTTTAGCTCTCAA#(((((.(((((..(((((((..#)))))))....))))).))))).	6123	6146	0.9230769230769231	-18.8	0	0.1884375	0.588	6153585285714280	5917682849999990	-1047446712965730	17	23	7	3UTR		1	0
hsa-miR-146a-5p	NM_001170330	C4orf3	TGAGAACTGAATTCCATGGGTT#ATCCATGTTCTATCCTTGGACATTGGTTCTCC#.(((((((((..((((.((((.#.)))).))))..))))))))).	2752	2784	0.9230769230769231	-20.4	1	0.001328665	0.515	0.3415162	-0.12798354374999998	-9964902622363820	17	22	9	3UTR		1	0
hsa-miR-146a-5p	NM_001185009	RNF4	TGAGAACTGAATTCCATGGGTT#GCCCAGACTTGGAGCAAGGCAACCTTGGAGTCAGTCCACTCAT#((((.((((.((((((.(((((#.)))))))))))))))...)))).	3129	3172	0.9230769230769231	-19.5	0	0.002833399	0.618	0.7172186666666667	-0.09050655000000002	-9299118089342310	19	24	15	3UTR		1	1
hsa-miR-146a-5p	NM_001185010	RNF4	TGAGAACTGAATTCCATGGGTT#GCCCAGACTTGGAGCAAGGCAACCTTGGAGTCAGTCCACTCAT#((((.((((.((((((.(((((#.)))))))))))))))...)))).	2409	2452	0.9230769230769231	-19.5	0	0.002833399	0.618	0.7172186666666667	-0.09050655000000002	-9299118089342310	19	24	15	3UTR		1	1
hsa-miR-146a-5p	NM_004980	KCND3	TGAGAACTGAATTCCATGGGTT#AGCCCATCCAGAGCCCTTCCAAGAGGCCCCGGGAGTAGTTTTCT#.(((((((..(((((..(((((#.)))))..)))))))))))).	3694	3738	0.9230769230769231	-19.0	1	82.8047	0.397	0.12331657142857143	0.37309271699999996	-6.32527e+16	17	21	12	3UTR		1	0
hsa-miR-146a-5p	NM_005040	PRCP	TGAGAACTGAATTCCATGGGTT#AATCTTTGTCTTATTTTGGGAGCCTTCAGTTCTCAT#((((((((((((((((......#.)))))...))))))))))).	2964	3000	0.9230769230769231	-19.9	1	0.0005689974	0.647	2.54319e+16	4746706162375	-3937574446201660	16	21	11	3UTR		1	1
hsa-miR-146a-5p	NM_006502	POLH	TGAGAACTGAATTCCATGGGTT#AGCCCTGGAGTTCAA#.......(((((((((.(((((#)))))))))))))).	7006	7021	0.9230769230769231	-19.1	0	0.0004911623	0.441	0.2462318888888889	-0.25344377475	-1.71102e+16	14	15	14	3UTR		1	0
hsa-miR-146a-5p	NM_007314	ABL2	TGAGAACTGAATTCCATGGGTT#GTGGGATTCAGGGCTG#..((..(((((((((((.....#)))))))))))..)).	9697	9713	0.9230769230769231	-19.0	0	35.2572	0.456	4554715036363630	3374914215	-1.0977e+16	13	16	11	3UTR		1	1
hsa-miR-146a-5p	NM_009588	LTB	TGAGAACTGAATTCCATGGGTT#GGGACGCAGTTCTCGG#(((((((((..((((.......#))))..))))))))).	307	323	0.9230769230769231	-19.1	1	35.6075	0.309	-0.45754093333333323	1.42392e+16	-8237904470243800	13	16	9	3UTR	MIRT021251	1	0
hsa-miR-146a-5p	NM_012096	APPL1	TGAGAACTGAATTCCATGGGTT#GCCCATGGGTTTCT#........(((.(((((((((.#))))))))).))).	4575	4589	0.9230769230769231	-18.0	0	62.7979	0.574	-0.6403950666666667	0.28277121875	-2277068317829170	12	14	9	3UTR		1	1
hsa-miR-146a-5p	NM_012164	FBXW2	TGAGAACTGAATTCCATGGGTT#CTCGTGGAAAGTTCTTG#.(((((((...(((((((((..#)))))))))))))))).	7813	7830	0.9230769230769231	-18.7	1	0.0005021433	0.5	5958515111111110	484995760375	-891699543934141	16	17	16	3UTR		1	1
hsa-miR-146a-5p	NM_002092	GRSF1	TGAGAACTGAATTCCATGGGTT#GCCTGTGAATTGAGTGCTCT#.(((.(((.((((.(((((((.#))))))))))).))).))).	1893	1913	0.9230769230769231	-17.6	0	0.02419445	0.662	0.0	0.0	-982559158793576	17	20	11	3UTR		1	0
hsa-miR-146a-5p	NM_002515	NOVA1	TGAGAACTGAATTCCATGGGTT#TCTGTGGAAGTCATTTTCTCAT#((((((.(((.(((((((((..#))))))))).)))..)))))).	5436	5458	0.9230769230769231	-18.3	0	0.0005032524	0.75	0.0	0.0	-8306035456483330	18	22	9	3UTR		1	1
hsa-miR-146a-5p	NM_002908	REL	TGAGAACTGAATTCCATGGGTT#AGCCCAGGAGTTCAA#.......((((((((.((((((#)))))))))))))).	7694	7709	0.9230769230769231	-19.1	0	47.0301	0.485	0.0	0.0	-1734329401981830	14	15	14	3UTR		1	0
hsa-miR-146a-5p	NM_002938	RNF4	TGAGAACTGAATTCCATGGGTT#GCCCAGACTTGGAGCAAGGCAACCTTGGAGTCAGTCCACTCAT#((((.((((.((((((.(((((#.)))))))))))))))...)))).	2569	2612	0.9230769230769231	-19.5	0	0.002833399	0.618	0.0	0.0	-9299118089342310	19	24	15	3UTR		1	1
hsa-miR-146a-5p	NM_003421	ZNF37A	TGAGAACTGAATTCCATGGGTT#ACCTTTGCCCTGAAGTCAGTTCTCAC#((((((((((.(((...((((.#.)))).))).)))))))))).	2110	2136	0.9230769230769231	-22.8	1	5.55445	0.618	-0.3065496	0.14391532500000004	-7730847562166260	17	21	10	3UTR		1	0
hsa-miR-146a-5p	NM_003688	CASK	TGAGAACTGAATTCCATGGGTT#GGCCCAGGAGTGAGTATCAGTTGGCAG#((..(((((((((((.((((((#))))))))))).....))))))..)).	4127	4154	0.9230769230769231	-19.7	0	0.0001218248	0.456	0.0	0.0	-8760185275770910	19	27	11	3UTR		1	0
hsa-miR-146a-5p	NM_004225	MFHAS1	TGAGAACTGAATTCCATGGGTT#AGCCCATGGATTAAGTGTTGGTTCA#...(((((((..((((((((((#)))))))))).......))))))).	4375	4400	0.9230769230769231	-20.8	0	0.0001367662	0.632	0.0	0.0	-1.26861e+16	17	25	10	3UTR		1	0
hsa-miR-146a-5p	NM_004535	MYT1	TGAGAACTGAATTCCATGGGTT#AGCTCATGGACAAGGTTCTCAG#((((((((....((((((((((#))))))))))...)))))))).	4042	4064	0.9230769230769231	-24.5	1	0.00244869	0.544	0.0	0.0	-1.2408e+16	18	22	10	3UTR		1	1
hsa-miR-146a-5p	NM_004620	TRAF6	TGAGAACTGAATTCCATGGGTT#GGCCTATATATAGATATAAAATATCGTGGAATCTAGTTCTCAG#(((((((((.(((((((((...#.))))))))).))))))))).	3053	3096	0.9230769230769231	-23.7	1	0.002071574	0.676	0.0	0.0	-5180080914529840	18	21	9	3UTR	MIRT000711	1	1
hsa-miR-146a-5p	NM_004620	TRAF6	TGAGAACTGAATTCCATGGGTT#AATCCTTGGAAAACTTAAGTTCTCAT#((((((((...(((((.(((((#))))).)))))......)))))))).	2336	2362	0.9230769230769231	-20.1	1	0.08236859	0.603	0.0	0.0	-906124504818596	18	26	8	3UTR	MIRT000711	1	1
hsa-miR-146a-5p	NM_207406	BEND4	TGAGAACTGAATTCCATGGGTT#TGGAGCACAGTTCTCAA#(((((((((..(((((......#)))))..))))))))).	7337	7354	0.9230769230769231	-18.6	1	0.0009699169	0.559	0.0	0.0	-8004855389940190	14	17	9	3UTR		1	0
hsa-miR-146a-5p	XM_005272686	CASK	TGAGAACTGAATTCCATGGGTT#GGCCCAGGAGTGAGTATCAGTTGGCAG#((..(((((((((((.((((((#))))))))))).....))))))..)).	4124	4151	0.9230769230769231	-19.7	0	0.0001218248	0.456	0.0	0.0	-8760185275770910	19	27	11	3UTR		1	0
hsa-miR-146a-5p	XM_006724566	CASK	TGAGAACTGAATTCCATGGGTT#GGCCCAGGAGTGAGTATCAGTTGGCAG#((..(((((((((((.((((((#))))))))))).....))))))..)).	4019	4046	0.9230769230769231	-19.7	0	0.0001218248	0.456	0.0	0.0	-8760185275770910	19	27	11	3UTR		1	0
hsa-miR-146a-5p	XM_011513682	FRYL	TGAGAACTGAATTCCATGGGTT#AACGTTATTGGAATGCTGCTCAGTTCTCT#.(((((((((((((((......#.)))))).....))))))))).	10199	10228	0.9230769230769231	-18.8	1	0.001711215	0.662	0.0	0.0	-3793324837357110	15	22	9	3UTR		1	0
hsa-miR-146a-5p	XM_011527298	KCTD15	TGAGAACTGAATTCCATGGGTT#TGGTGCTCAGTTCTCAG#((((((((((...(((......#)))...)))))))))).	1706	1723	0.9230769230769231	-18.3	1	0.003127468	0.471	0.0	0.0	-1.13983e+16	13	17	10	3UTR	MIRT081894	1	0
hsa-miR-146a-5p	XM_011543995	CASK	TGAGAACTGAATTCCATGGGTT#GGCCCAGGAGTGAGTATCAGTTGGCAG#((..(((((((((((.((((((#))))))))))).....))))))..)).	4073	4100	0.9230769230769231	-19.7	0	0.0001218248	0.456	0.0	0.0	-8760185275770910	19	27	11	3UTR		1	0
hsa-miR-146a-5p	XM_011543997	CASK	TGAGAACTGAATTCCATGGGTT#GGCCCAGGAGTGAGTATCAGTTGGCAG#((..(((((((((((.((((((#))))))))))).....))))))..)).	3662	3689	0.9230769230769231	-19.7	0	0.0001218248	0.456	0.0	0.0	-8760185275770910	19	27	11	3UTR		1	0
hsa-miR-146a-5p	XM_011544403	UNC5D	TGAGAACTGAATTCCATGGGTT#CCCATGGATTTTTTTTTCC#.(((((..(((.((((((((..#)))))))).))).))))).	5368	5387	0.9230769230769231	-18.1	0	0.001583397	0.618	0.0	0.0	-1.09974e+16	16	19	8	3UTR		1	0
hsa-miR-146a-5p	XM_011544404	UNC5D	TGAGAACTGAATTCCATGGGTT#CCCATGGATTTTTTTTTCC#.(((((..(((.((((((((..#)))))))).))).))))).	5362	5381	0.9230769230769231	-18.1	0	0.001583397	0.618	0.0	0.0	-1.09974e+16	16	19	8	3UTR		1	0
hsa-miR-146a-5p	XM_017004627	REL	TGAGAACTGAATTCCATGGGTT#AGCCCAGGAGTTCAA#.......((((((((.((((((#)))))))))))))).	7529	7544	0.9230769230769231	-19.1	0	47.0301	0.485	0.0	0.0	-1734329401981830	14	15	14	3UTR		1	0
hsa-miR-146a-5p	NM_001098477	GRSF1	TGAGAACTGAATTCCATGGGTT#GCCTGTGAATTGAGTGCTCT#.(((.(((.((((.(((((((.#))))))))))).))).))).	1507	1527	0.9230769230769231	-17.6	0	0.02419445	0.662	0.42259142857142856	0.4865767150000001	-982559158793576	17	20	11	3UTR		1	0
hsa-miR-146a-5p	NM_001123067	MAPT	TGAGAACTGAATTCCATGGGTT#ACCCCCTTGGAAATGGTTCTTT#.((((((((..(((((.(((..#.))).))))).)))))))).	3125	3147	0.9230769230769231	-18.4	1	0.000405642	0.426	2.10508e+16	0.7423861174999999	-7.86061e+16	16	20	8	3UTR		1	0
hsa-miR-146a-5p	NM_001126054	CASK	TGAGAACTGAATTCCATGGGTT#GGCCCAGGAGTGAGTATCAGTTGGCAG#((..(((((((((((.((((((#))))))))))).....))))))..)).	4058	4085	0.9230769230769231	-19.7	0	0.0001218248	0.456	0.0	0.0	-8760185275770910	19	27	11	3UTR		1	0
hsa-miR-146a-5p	NM_001126055	CASK	TGAGAACTGAATTCCATGGGTT#GGCCCAGGAGTGAGTATCAGTTGGCAG#((..(((((((((((.((((((#))))))))))).....))))))..)).	4055	4082	0.9230769230769231	-19.7	0	0.0001218248	0.456	0.0	0.0	-8760185275770910	19	27	11	3UTR		1	0
hsa-miR-146a-5p	NM_001129994	KCTD15	TGAGAACTGAATTCCATGGGTT#TGGTGCTCAGTTCTCAG#((((((((((...(((......#)))...)))))))))).	1581	1598	0.9230769230769231	-18.3	1	0.003127468	0.471	0.0	0.0	-1.13983e+16	13	17	10	3UTR	MIRT081894	1	0
hsa-miR-146a-5p	NM_001134375	CCNJ	TGAGAACTGAATTCCATGGGTT#ACTCATGGCAGTTTTTAA#(((((((((....((((((((.#))))))))))))))))).	3096	3114	0.9230769230769231	-18.1	1	0.0003220315	0.647	0.6255752111111111	0.9669038575	-1.26408e+16	17	18	17	3UTR		1	0
hsa-miR-146a-5p	NM_001134376	CCNJ	TGAGAACTGAATTCCATGGGTT#ACTCATGGCAGTTTTTAA#(((((((((....((((((((.#))))))))))))))))).	3060	3078	0.9230769230769231	-18.1	1	0.0003220315	0.647	0.6255752111111111	0.9669038575	-1.26408e+16	17	18	17	3UTR		1	0
hsa-miR-146a-5p	NM_001136115	FBXO28	TGAGAACTGAATTCCATGGGTT#CCCGTCTGGAACTCGTTTTCTCAG#((((((.(((.(((((((((..#))))..))))).)))..)))))).	2758	2782	0.9230769230769231	-17.8	0	0.02094868	0.647	1.06988e+16	1.4653e+16	-8306035456483330	18	24	6	3UTR		1	1
hsa-miR-146a-5p	NM_032550	AFAP1L2	TGAGAACTGAATTCCATGGGTT#ATCCAATACTTAGCAGTTGGGGATTAAACCATCCTTGCCTTCAGTTCTCT#.((((((((((...((.((((.#.)))).))..)))))))))).	2922	2972	0.9230769230769231	-18.9	1	0.04647817	0.529	20845675	4.19526e+16	-9286098677140120	16	21	10	3UTR		1	0
hsa-miR-146a-5p	NM_032590	KDM2B	TGAGAACTGAATTCCATGGGTT#AGCCTTTCTTTTGCTTTTGCTTCTCTCCTCTGAAGTGTGAGTTGAGTTCTCAT#((((((((.(((((((((((..#.))).....))).))))).)))))))).	5037	5090	0.9230769230769231	-20.3	1	0.001188684	0.618	3.53495e+16	2.50503e+16	-4993964104447420	19	28	8	3UTR	MIRT732872	1	1
hsa-miR-146a-5p	NM_033274	ADAM19	TGAGAACTGAATTCCATGGGTT#AACCTCAAGGGATTTAGTGCCCTGTCTCC#.((((((((((((((.((((((#)))).)).))))))))))......)))).	5717	5746	0.9230769230769231	-19.2	1	0.005160603	0.485	2.6839e+16	2.38426e+16	-4026373917660730	20	29	10	3UTR		1	1
hsa-miR-146a-5p	NM_145803	TRAF6	TGAGAACTGAATTCCATGGGTT#GGCCTATATATAGATATAAAATATCGTGGAATCTAGTTCTCAG#(((((((((.(((((((((...#.))))))))).))))))))).	3146	3189	0.9230769230769231	-23.7	1	0.002071574	0.676	-0.3457841111111111	-0.04081819375000001	-5180080914529840	18	21	9	3UTR	MIRT000711	1	1
hsa-miR-146a-5p	NM_147164	CNTFR	TGAGAACTGAATTCCATGGGTT#GATGTATATACAGGGTGGGGGGAGTGGGCGGTTCTCAT#(((((((((.(((((.......#.)))))...))))))))).	1980	2018	0.9230769230769231	-17.7	1	0.0001788894	0.525	0.9836450333333333	0.6777978988709679	-5413129994833450	14	19	9	3UTR		1	0
hsa-miR-146a-5p	NM_001291746	REL	TGAGAACTGAATTCCATGGGTT#AGCCCACAGGTTCAGTTTTCT#.((((((((((((...((((((#))))))..)))))))))))).	6108	6129	0.9230769230769231	-21.2	1	0.0004131742	0.574	0.29029082500000003	-0.19430725499999996	-5618663395431770	18	21	12	3UTR		1	0
hsa-miR-146a-5p	NM_001291970	POLH	TGAGAACTGAATTCCATGGGTT#AGCCCTGGAGTTCAA#.......(((((((((.(((((#)))))))))))))).	6935	6950	0.9230769230769231	-19.1	0	0.0004911623	0.441	0.2462318888888889	-0.25344377475	-1.71102e+16	14	15	14	3UTR		1	0
hsa-miR-146a-5p	NM_001300953	ACER3	TGAGAACTGAATTCCATGGGTT#CTCATGGATGGTTCTCAA#(((((((((...((((((((..#))))))))))))))))).	1236	1254	0.9230769230769231	-21.1	1	0.0304556	0.706	0.7348116522222222	0.15252939100000001	-1135165869953650	17	18	17	3UTR		1	0
hsa-miR-146a-5p	NM_001300953	ACER3	TGAGAACTGAATTCCATGGGTT#AGCTGTGGGATTCTGTGTAGTTCTTC#.((((((((((((((((((.(.#).))))))))))).....))))))).	1286	1312	0.9230769230769231	-19.2	1	0.001310764	0.515	0.0047103569565217305	0.07280632437499993	-3793324837357110	19	26	11	3UTR		1	0
hsa-miR-146a-5p	NM_001300954	ACER3	TGAGAACTGAATTCCATGGGTT#CTCATGGATGGTTCTCAA#(((((((((...((((((((..#))))))))))))))))).	1418	1436	0.9230769230769231	-21.1	1	0.0304556	0.706	0.7348116522222222	0.15252939100000001	-1135165869953650	17	18	17	3UTR		1	0
hsa-miR-146a-5p	NM_001300954	ACER3	TGAGAACTGAATTCCATGGGTT#AGCTGTGGGATTCTGTGTAGTTCTTC#.((((((((((((((((((.(.#).))))))))))).....))))))).	1468	1494	0.9230769230769231	-19.2	1	0.001310764	0.515	0.0047103569565217305	0.07280632437499993	-3793324837357110	19	26	11	3UTR		1	0
hsa-miR-146a-5p	NM_001301206	BNC1	TGAGAACTGAATTCCATGGGTT#ACCCCAGGGAGTTCTCAG#((((((((....(((..((((.#))))..))))))))))).	3770	3788	0.9230769230769231	-17.7	1	0.0009446284	0.485	51664215	3.67575e+16	-1.26411e+16	15	18	11	3UTR		1	0
hsa-miR-146a-5p	NM_001317343	CDKN2AIP	TGAGAACTGAATTCCATGGGTT#AATGAAGTGGAATTTTGTTTTCGT#(((((((.(((((((((.....#.))))))))).))))))).	2931	2955	0.9230769230769231	-17.1	1	0.01069422	0.647	0.3345799022222222	0.0760609215	-6251209375382290	16	19	9	3UTR		1	1
hsa-miR-146a-5p	NM_001317382	HSPA4L	TGAGAACTGAATTCCATGGGTT#AACCCAGGAGTTCAA#.......((((((((.((((((#)))))))))))))).	5565	5580	0.9230769230769231	-19.1	0	30.5284	0.5	0.0	0.0	-1734329401981830	14	15	14	3UTR		1	0
hsa-miR-146a-5p	NM_001324250	ZNF37A	TGAGAACTGAATTCCATGGGTT#ACCTTTGCCCTGAAGTCAGTTCTCAC#((((((((((.(((...((((.#.)))).))).)))))))))).	2400	2426	0.9230769230769231	-22.8	1	5.55445	0.618	-0.72818929	0.21107761749999993	-7730847562166260	17	21	10	3UTR		1	0
hsa-miR-146a-5p	NM_001001701	C4orf3	TGAGAACTGAATTCCATGGGTT#ATCCATGTTCTATCCTTGGACATTGGTTCTCC#.(((((((((..((((.((((.#.)))).))))..))))))))).	2463	2495	0.9230769230769231	-20.4	1	0.001328665	0.515	0.0	0.0	-9964902622363820	17	22	9	3UTR		1	0
hsa-miR-146a-5p	NM_001001936	AFAP1L2	TGAGAACTGAATTCCATGGGTT#ATCCAATACTTAGCAGTTGGGGATTAAACCATCCTTGCCTTCAGTTCTCT#.((((((((((...((.((((.#.)))).))..)))))))))).	2934	2984	0.9230769230769231	-18.9	1	0.04647817	0.529	0.0	0.0	-9286098677140120	16	21	10	3UTR		1	0
hsa-miR-146a-5p	NM_001005366	KDM2B	TGAGAACTGAATTCCATGGGTT#GTGTGAGTTGAGTTCTCAT#((((((((.((((((((.....#))).))))).)))))))).	4768	4787	0.9230769230769231	-19.4	1	0.001188684	0.618	0.0	0.0	-4993964104447420	16	19	8	3UTR	MIRT732872	1	1
hsa-miR-146a-5p	NM_015028	TNIK	TGAGAACTGAATTCCATGGGTT#GCTGGTGGAAAGGTGAGTTTTCAT#((((((((.(.((((((.(((.#))).))))))...).)))))))).	9231	9255	0.9615384615384616	-19.6	1	0.0009148206	0.588	6.51543e+16	5822868955500000	-7.81874e+16	18	24	8	3UTR		1	0
hsa-miR-146a-5p	NM_001161560	TNIK	TGAGAACTGAATTCCATGGGTT#GCTGGTGGAAAGGTGAGTTTTCAT#((((((((.(.((((((.(((.#))).))))))...).)))))))).	9207	9231	0.9615384615384616	-19.6	1	0.0009148206	0.588	6.51543e+16	5822868955500000	-7.81874e+16	18	24	8	3UTR		1	0
hsa-miR-146a-5p	NM_001161561	TNIK	TGAGAACTGAATTCCATGGGTT#GCTGGTGGAAAGGTGAGTTTTCAT#((((((((.(.((((((.(((.#))).))))))...).)))))))).	9144	9168	0.9615384615384616	-19.6	1	0.0009148206	0.588	6.51543e+16	5822868955500000	-7.81874e+16	18	24	8	3UTR		1	0
hsa-miR-146a-5p	NM_001161562	TNIK	TGAGAACTGAATTCCATGGGTT#GCTGGTGGAAAGGTGAGTTTTCAT#((((((((.(.((((((.(((.#))).))))))...).)))))))).	9120	9144	0.9615384615384616	-19.6	1	0.0009148206	0.588	6.51543e+16	5822868955500000	-7.81874e+16	18	24	8	3UTR		1	0
hsa-miR-146a-5p	NM_001161563	TNIK	TGAGAACTGAATTCCATGGGTT#GCTGGTGGAAAGGTGAGTTTTCAT#((((((((.(.((((((.(((.#))).))))))...).)))))))).	9066	9090	0.9615384615384616	-19.6	1	0.0009148206	0.588	6.51543e+16	5822868955500000	-7.81874e+16	18	24	8	3UTR		1	0
hsa-miR-146a-5p	NM_001161564	TNIK	TGAGAACTGAATTCCATGGGTT#GCTGGTGGAAAGGTGAGTTTTCAT#((((((((.(.((((((.(((.#))).))))))...).)))))))).	9042	9066	0.9615384615384616	-19.6	1	0.0009148206	0.588	6.51543e+16	5822868955500000	-7.81874e+16	18	24	8	3UTR		1	0
hsa-miR-146a-5p	NM_001161565	TNIK	TGAGAACTGAATTCCATGGGTT#GCTGGTGGAAAGGTGAGTTTTCAT#((((((((.(.((((((.(((.#))).))))))...).)))))))).	8979	9003	0.9615384615384616	-19.6	1	0.0009148206	0.588	6.51543e+16	5822868955500000	-7.81874e+16	18	24	8	3UTR		1	0
hsa-miR-146a-5p	NM_001161566	TNIK	TGAGAACTGAATTCCATGGGTT#GCTGGTGGAAAGGTGAGTTTTCAT#((((((((.(.((((((.(((.#))).))))))...).)))))))).	8955	8979	0.9615384615384616	-19.6	1	0.0009148206	0.588	6.51543e+16	5822868955500000	-7.81874e+16	18	24	8	3UTR		1	0
hsa-miR-146a-5p	NM_024949	WWC2	TGAGAACTGAATTCCATGGGTT#CCCATGGTCCAGTTTTCC#.((((((((....(((((((..#)))))))..)))))))).	8157	8175	0.9807692307692307	-21.5	1	0.02797788	0.559	3.316e+16	2.1144e+16	-1.24965e+16	15	18	8	3UTR		1	1
hsa-miR-146a-5p	NM_001363138	MTDH	TGAGAACTGAATTCCATGGGTT#GAGCCACCACACCTGGCCAACATGTGGCTTTCAGTTCTTAC#(((((((((((..((((..(((#.)))..))))..))))))))))).	6511	6552	1.0	-21.2	1	0.0008497143	0.515	0.0	0.0	-8573508368464260	18	24	11	3UTR		1	0
hsa-miR-146a-5p	XM_047416831	PRELID2	TGAGAACTGAATTCCATGGGTT#CCCAGCGATTCTGATTCGTGGAATTTCAGTTGATCAT#(((.((((((((((((((((((#.))))))))))))).)))))..))).	3722	3759	1.0	-21.7	0	0.04112073	0.588	0.0	0.0	-6969596721160850	21	26	13	3UTR		1	0
hsa-miR-146a-5p	XM_047426758	EHF	TGAGAACTGAATTCCATGGGTT#AGCTGAATTATCCTCAGTGTAGCTTCTTGGAATTCAGTTTCTGGA#(.((((((((((((((.(((((#.)))))..)))))))))))).)).).	5291	5336	1.0	-20.4	1	0.0002357534	0.691	0.0	0.0	-5101250328216830	20	26	12	3UTR		1	0
hsa-miR-146a-5p	XM_047428367	TMEM120B	TGAGAACTGAATTCCATGGGTT#CCCATCAGTTCTCAA#((((((((((......((((..#)))))))))))))).	2405	2420	1.0	-18.8	1	0.004077042	0.397	0.0	0.0	-1.32236e+16	14	15	14	3UTR		1	1
hsa-miR-146a-5p	XM_047435736	TANC2	TGAGAACTGAATTCCATGGGTT#CCCAGGGTCTCTCAGTTTTCC#.(((((((((...((.((((..#)))).))....))))))))).	8801	8822	1.0	-19.3	1	0.00186586	0.471	0.0	0.0	-1148708231533360	15	21	9	3UTR		1	0
hsa-miR-146a-5p	XM_047435738	TANC2	TGAGAACTGAATTCCATGGGTT#CCCAGGGTCTCTCAGTTTTCC#.(((((((((...((.((((..#)))).))....))))))))).	8781	8802	1.0	-19.3	1	0.00186586	0.471	0.0	0.0	-1148708231533360	15	21	9	3UTR		1	0
hsa-miR-146a-5p	NM_153695	ZNF367	TGAGAACTGAATTCCATGGGTT#AGCTAGATTTTGCAAGTTTAATGCATTCATTGGAAGCAGTTCTCAC#(((((((((..((((((((((.#.)))))).)))).))))))))).	1650	1696	1.0	-21.9	1	0.001223343	0.632	1.62319e+16	14328767925	-8004855389940190	19	23	9	3UTR		1	1
hsa-miR-146a-5p	NM_173791	PDZD8	TGAGAACTGAATTCCATGGGTT#CCATGGAAGTTTTCAT#((((((((....(((((((...#))))))))))))))).	6050	6066	1.0	-18.6	1	0.001162904	0.618	0.0	0.0	-1.2408e+16	15	16	15	3UTR		1	0
hsa-miR-146a-5p	NM_178812	MTDH	TGAGAACTGAATTCCATGGGTT#GAGCCACCACACCTGGCCAACATGTGGCTTTCAGTTCTTAC#(((((((((((..((((..(((#.)))..))))..))))))))))).	6610	6651	1.0	-21.2	1	0.0008497143	0.515	0.0	0.0	-8573508368464260	18	24	11	3UTR		1	0
hsa-miR-146a-5p	NM_181832	NF2	TGAGAACTGAATTCCATGGGTT#GACCCTGTAGAGATTTCTCTCATGGCGTTCTAGTTCTCT#.(((((((((((.(((((((..#.))))))).)))).))))))).	2392	2431	1.0	-23.9	1	0.01995138	0.603	0.0	0.0	-508245545002336	18	22	7	3UTR		1	0
hsa-miR-146a-5p	NM_182493	MYLK3	TGAGAACTGAATTCCATGGGTT#GGGCCATGTTATTCAGTGTTATCTCC#.(((((((((((..(((((.((#)).)))))..)))))))....)))).	2964	2990	1.0	-18.8	1	0.05802712	0.603	0.0	0.0	-5.9393e+16	18	26	7	3UTR		1	0
hsa-miR-146a-5p	NM_182960	PRELID2	TGAGAACTGAATTCCATGGGTT#CCCAGCGATTCTGATTCGTGGAATTTCAGTTGATCAT#(((.((((((((((((((((((#.))))))))))))).)))))..))).	3807	3844	1.0	-21.7	0	0.04112073	0.588	0.0	0.0	-6969596721160850	21	26	13	3UTR		1	0
hsa-miR-146a-5p	NM_194286	SRRM4	TGAGAACTGAATTCCATGGGTT#CCCATGGTATGGTGTTCTCA#(((((((...((.(((((((..#))))))).))...)))))))	8411	8431	1.0	-22.1	1	0.004692011	0.615	0.0	0.0	-983923611462248	16	20	7	3UTR		1	0
hsa-miR-146a-5p	NM_198184	OSTN	TGAGAACTGAATTCCATGGGTT#AACCTTTATAGAGCAAATGAATATATGTATATGGAGTTCTGGGTTCTA#..((((((((((((((((....#.))))))))))..)))))).	2896	2944	1.0	-18.2	1	0.008364792	0.721	0.031351666666666646	0.13321915862500003	-495700071937229	16	20	10	3UTR		1	0
hsa-miR-146a-5p	NM_201267	NRP2	TGAGAACTGAATTCCATGGGTT#GGCCACATGGGATGCAGTGTGGCTTCTCC#.((((((((.((((((((((((#)))).)))))))).))))......)))).	4184	4213	1.0	-21.2	1	26.2898	0.456	1905976153846150	1.98217e+16	-5035831305685290	20	29	8	3UTR		1	0
hsa-miR-146a-5p	NM_001378044	EHF	TGAGAACTGAATTCCATGGGTT#AGCTGAATTATCCTCAGTGTAGCTTCTTGGAATTCAGTTTCTGGA#(.((((((((((((((.(((((#.)))))..)))))))))))).)).).	4967	5012	1.0	-20.4	1	0.0002357534	0.691	0.0	0.0	-5101250328216830	20	26	12	3UTR		1	0
hsa-miR-146a-5p	NM_001394998	TANC2	TGAGAACTGAATTCCATGGGTT#CCCAGGGTCTCTCAGTTTTCC#.(((((((((...((.((((..#)))).))....))))))))).	9023	9044	1.0	-19.3	1	0.00186586	0.471	0.0	0.0	-1148708231533360	15	21	9	3UTR		1	0
hsa-miR-146a-5p	NM_014278	HSPA4L	TGAGAACTGAATTCCATGGGTT#AACCCAGGAGTTCAA#.......((((((((.((((((#)))))))))))))).	5743	5758	1.0	-19.1	0	30.5284	0.5	0.4297955	0.08495912624999999	-1734329401981830	14	15	14	3UTR		1	0
hsa-miR-146a-5p	NM_016152	RARB	TGAGAACTGAATTCCATGGGTT#CCCAGTACCTTCAGTTCCAG#((.((((((((.....((((..#)))).....)))))))))).	1486	1506	1.0	-17.2	0	0.03639019	0.662	1888083875	2.95188e+16	-1.19564e+16	14	20	10	3UTR	MIRT734533	1	1
hsa-miR-146a-5p	NM_018227	UBA6	TGAGAACTGAATTCCATGGGTT#CCCAACTTATTGTTCTTTTAGAGTATCTTGGTTATTCTCAGCCCCTTGTATTTTCAGTTCTCAT#(((((((((((...((.(((((#.)))))..))....))))))))))).	8613	8677	1.0	-22.2	1	0.06616059	0.676	3346509545454540	3.1058e+16	-9430348285984670	18	26	11	3UTR		1	0
hsa-miR-146a-5p	NM_018256	WDR12	TGAGAACTGAATTCCATGGGTT#GGAGTTTAGTTCTCT#.((((((((((((((.......#)))))))))))))).	3668	3683	1.0	-21.8	1	0.0002565217	0.559	0.05311687857142853	0.017300670875000018	-4026373917660730	14	15	14	3UTR		1	0
hsa-miR-146a-5p	NM_001206615	EHF	TGAGAACTGAATTCCATGGGTT#AGCTGAATTATCCTCAGTGTAGCTTCTTGGAATTCAGTTTCTGGA#(.((((((((((((((.(((((#.)))))..)))))))))))).)).).	4937	4982	1.0	-20.4	1	0.0002357534	0.691	0.2671552000000001	0.05570089750000004	-5101250328216830	20	26	12	3UTR		1	0
hsa-miR-146a-5p	NM_001206616	EHF	TGAGAACTGAATTCCATGGGTT#AGCTGAATTATCCTCAGTGTAGCTTCTTGGAATTCAGTTTCTGGA#(.((((((((((((((.(((((#.)))))..)))))))))))).)).).	4957	5002	1.0	-20.4	1	0.0002357534	0.691	0.2671552000000001	0.05570089750000004	-5101250328216830	20	26	12	3UTR		1	0
hsa-miR-146a-5p	NM_001206998	ZNRF3	TGAGAACTGAATTCCATGGGTT#GTGGGATTGAGTTCTCT#.(((((((.((((((((.....#)))))))).))))))).	3284	3301	1.0	-21.7	1	0.0008855777	0.603	258462925	177834540375	-4849714495602880	15	17	8	3UTR		1	1
hsa-miR-146a-5p	NM_001207011	CNTFR	TGAGAACTGAATTCCATGGGTT#GATGTATATACAGGGTGGGGGGAGTGGGCGGTTCTCAT#(((((((((.(((((.......#.)))))...))))))))).	1888	1926	1.0	-17.7	1	0.0001788894	0.525	0.5292261111111112	0.3859393342307693	-5413129994833450	14	19	9	3UTR		1	0
hsa-miR-146a-5p	NM_001263	CDS1	TGAGAACTGAATTCCATGGGTT#GGCACAATAGGAAGTCAGTTCTCC#.(((((((((.((((.......#.)))).))))))))).	2083	2107	1.0	-19.5	1	0.000672456	0.574	0.9863962222222222	0.59527999	-6851148393071080	13	16	9	3UTR		1	1
hsa-miR-146a-5p	NM_001286233	SLC2A14	TGAGAACTGAATTCCATGGGTT#GCCAGTGACAGTATTTTGGTTCTCAGTTCTCAC#((((((((((...(((......#.)))...)))))))))).	3948	3981	1.0	-18.2	1	0.001456588	0.515	0.74574081	0.07965453449999996	-1.13983e+16	13	18	10	3UTR		1	0
hsa-miR-146a-5p	NM_001290216	RARB	TGAGAACTGAATTCCATGGGTT#CCCAGTACCTTCAGTTCCAG#((.((((((((.....((((..#)))).....)))))))))).	1888	1908	1.0	-17.2	0	0.03639019	0.662	243393125	2.91791e+16	-1.19564e+16	14	20	10	3UTR	MIRT734533	1	1
hsa-miR-146a-5p	NM_001290217	RARB	TGAGAACTGAATTCCATGGGTT#CCCAGTACCTTCAGTTCCAG#((.((((((((.....((((..#)))).....)))))))))).	1301	1321	1.0	-17.2	0	0.03639019	0.662	1888083875	2.95188e+16	-1.19564e+16	14	20	10	3UTR	MIRT734533	1	1
hsa-miR-146a-5p	NM_001290277	RARB	TGAGAACTGAATTCCATGGGTT#CCCAGTACCTTCAGTTCCAG#((.((((((((.....((((..#)))).....)))))))))).	1705	1725	1.0	-17.2	0	0.03639019	0.662	1888083875	2.95188e+16	-1.19564e+16	14	20	10	3UTR	MIRT734533	1	1
hsa-miR-146a-5p	NM_020390	EIF5A2	TGAGAACTGAATTCCATGGGTT#CCTGTGGTTTTCAGTATGTCAG#(((.(((((((..(((((((..#)))))))..)))))).).))).	815	837	1.0	-20.7	0	0.01812639	0.647	1.72988e+16	0.6554418337499999	-1.16055e+16	17	22	7	3UTR		1	0
hsa-miR-146a-5p	NM_021959	PPP1R11	TGAGAACTGAATTCCATGGGTT#AGCCCAGATGTTCAGTTCTCT#.(((((((((((....((((((#))))))...))))))))))).	1451	1472	1.0	-24.8	1	0.003351776	0.456	0.08316393636363635	0.19934004	-6907794008098010	17	21	11	3UTR	MIRT470477	1	1
hsa-miR-146a-5p	NM_024076	KCTD15	TGAGAACTGAATTCCATGGGTT#TGGTGCTCAGTTCTCAG#((((((((((...(((......#)))...)))))))))).	2580	2597	1.0	-18.3	1	0.003127468	0.471	2.0336e+16	0.29891692499999994	-1.13983e+16	13	17	10	3UTR	MIRT081894	1	0
hsa-miR-146a-5p	NM_025185	TANC2	TGAGAACTGAATTCCATGGGTT#CCCAGGGTCTCTCAGTTTTCC#.(((((((((...((.((((..#)))).))....))))))))).	8771	8792	1.0	-19.3	1	0.00186586	0.471	-0.08724677777777777	-0.03921686249999999	-1148708231533360	15	21	9	3UTR		1	0
hsa-miR-146a-5p	NM_001159547	BEND4	TGAGAACTGAATTCCATGGGTT#TGGAGCACAGTTCTCAA#(((((((((..(((((......#)))))..))))))))).	7266	7283	1.0	-18.6	1	0.0009699169	0.559	5.58235e+16	4.90071e+16	-8004855389940190	14	17	9	3UTR		1	0
hsa-miR-146a-5p	NM_001168238	ABL2	TGAGAACTGAATTCCATGGGTT#GTGGGATTCAGGGCTG#..((..(((((((((((.....#)))))))))))..)).	9325	9341	1.0	-19.0	0	35.2572	0.456	1.20952e+16	200678720125	-1.0977e+16	13	16	11	3UTR		1	1
hsa-miR-146a-5p	NM_001170765	LCOR	TGAGAACTGAATTCCATGGGTT#AGCCCATGGAATTTAATTTTTCAT#((((((.(((((((((((((((#)))))))))))))))..)))))).	3305	3329	1.0	-25.0	0	0.005906418	0.706	1.04134e+16	1022586245625	-5.48126e+16	21	24	15	3UTR		1	1
hsa-miR-146a-5p	NM_001172415	BAG1	TGAGAACTGAATTCCATGGGTT#GAGTCGTTGAAGTCCCAGGAATTCAGGACTGGG#(.((..(((((((((.((((..#.)))))))))))))..)).).	2642	2675	1.0	-22.4	0	0.01773692	0.5	0.04609901111111113	0.3744013837500001	-1135429534452590	16	21	13	3UTR		1	0
hsa-miR-146a-5p	NM_001185009	RNF4	TGAGAACTGAATTCCATGGGTT#ATCCATGGATATCAGTCTG#..((.(((((..(((((((((.#)))))))))..))))))).	3405	3424	1.0	-20.6	0	0.0006562253	0.632	0.8542497	1.28894e+16	-1.52476e+16	16	19	9	3UTR		1	1
hsa-miR-146a-5p	NM_001185010	RNF4	TGAGAACTGAATTCCATGGGTT#ATCCATGGATATCAGTCTG#..((.(((((..(((((((((.#)))))))))..))))))).	2685	2704	1.0	-20.6	0	0.0006562253	0.632	0.8542497	1.28894e+16	-1.52476e+16	16	19	9	3UTR		1	1
hsa-miR-146a-5p	NM_005436	CCDC6	TGAGAACTGAATTCCATGGGTT#GCCTTCATGGTACAGTTCTCAG#(((((((((....((((((((.#)))..)))))..))))))))).	3463	3485	1.0	-21.1	1	0.0365331	0.662	1.6221e+16	0.9392800862500001	-1.26408e+16	17	22	9	3UTR	MIRT437618	1	1
hsa-miR-146a-5p	NM_005436	CCDC6	TGAGAACTGAATTCCATGGGTT#ACCTATGGGAAGCTGACTTCCCTCAGTCGGGCACTTCTCAT#((((((((((.((((((((((.#))))))))))............)))))........))))).	4041	4082	1.0	-18.4	1	0.004674899	0.441	3.84292e+16	322982611	-6.76235e+16	20	41	10	3UTR	MIRT437618	1	1
hsa-miR-146a-5p	NM_006489	NOVA1	TGAGAACTGAATTCCATGGGTT#TCTGTGGAAGTCATTTTCTCAT#((((((.(((.(((((((((..#))))))))).)))..)))))).	5364	5386	1.0	-18.3	0	0.0005032524	0.75	5613003244444440	6.00321e+16	-8306035456483330	18	22	9	3UTR		1	1
hsa-miR-146a-5p	NM_012153	EHF	TGAGAACTGAATTCCATGGGTT#AGCTGAATTATCCTCAGTGTAGCTTCTTGGAATTCAGTTTCTGGA#(.((((((((((((((.(((((#.)))))..)))))))))))).)).).	5006	5051	1.0	-20.4	1	0.0002357534	0.691	0.2671552000000001	0.05570089750000004	-5101250328216830	20	26	12	3UTR		1	0
hsa-miR-146a-5p	NM_013272	SLCO3A1	TGAGAACTGAATTCCATGGGTT#CCCATGATTCAGTGATCAC#(((..(((((((..((((((..#)))))))))))))..))).	3626	3645	1.0	-19.9	0	0.002398666	0.574	2189365571428570	0.99421522725	-1.32346e+16	16	19	13	3UTR		1	0
hsa-miR-146a-5p	NM_001842	CNTFR	TGAGAACTGAATTCCATGGGTT#GATGTATATACAGGGTGGGGGGAGTGGGCGGTTCTCAT#(((((((((.(((((.......#.)))))...))))))))).	1869	1907	1.0	-17.7	1	0.0001788894	0.525	0.6147562222222223	0.26559989874999995	-5413129994833450	14	19	9	3UTR		1	0
hsa-miR-146a-5p	NM_002908	REL	TGAGAACTGAATTCCATGGGTT#AGCCCACAGGTTCAGTTTTCT#.((((((((((((...((((((#))))))..)))))))))))).	6204	6225	1.0	-21.2	1	0.0004131742	0.574	0.0	0.0	-5618663395431770	18	21	12	3UTR		1	0
hsa-miR-146a-5p	NM_002938	RNF4	TGAGAACTGAATTCCATGGGTT#ATCCATGGATATCAGTCTG#..((.(((((..(((((((((.#)))))))))..))))))).	2845	2864	1.0	-20.6	0	0.0006562253	0.632	0.0	0.0	-1.52476e+16	16	19	9	3UTR		1	1
hsa-miR-146a-5p	NM_003505	FZD1	TGAGAACTGAATTCCATGGGTT#AGCGCCGTGGAGTTCGTGCCAATCCTGACATCTCGA#(((((((.((((((((((((((#))).))))))))))))).............))))).	2450	2486	1.0	-20.4	1	0.02286634	0.441	0.0	0.0	-6251209375382290	21	36	13	3UTR		1	1
hsa-miR-146a-5p	NM_205846	PRELID2	TGAGAACTGAATTCCATGGGTT#CCCAGCGATTCTGATTCGTGGAATTTCAGTTGATCAT#(((.((((((((((((((((((#.))))))))))))).)))))..))).	3771	3808	1.0	-21.7	0	0.04112073	0.588	0.43704967368421066	-0.009501920000000053	-6969596721160850	21	26	13	3UTR		1	0
hsa-miR-146a-5p	NM_207406	BEND4	TGAGAACTGAATTCCATGGGTT#GCCCATGGGAGAAGGTG#.....(((...((((((((((.#))))))))))...))).	2319	2336	1.0	-19.5	0	0.0002770622	0.471	0.0	0.0	-1878927024543460	13	17	10	3UTR		1	0
hsa-miR-146a-5p	XM_005246377	ERBB4	TGAGAACTGAATTCCATGGGTT#CCCAGAGATCTGAGTTCTCT#.(((((((.(..((..((((..#))))..))..).))))))).	9141	9161	1.0	-19.4	1	0.0001346533	0.618	0.0	0.0	-1.19898e+16	14	20	7	3UTR	MIRT005806	1	1
hsa-miR-146a-5p	XM_011530008	HIC2	TGAGAACTGAATTCCATGGGTT#GACCCATGGACTTCACCCATACTCAG#((((...((((.((((((((((#)))))))))).))))......)))).	4105	4131	1.0	-22.0	0	0.003340151	0.338	0.0	0.0	-1.48481e+16	18	26	10	3UTR		1	0
hsa-miR-146a-5p	XM_011532269	WWC2	TGAGAACTGAATTCCATGGGTT#CCCATGGTCCAGTTTTCC#.((((((((....(((((((..#)))))))..)))))))).	8229	8247	1.0	-21.5	1	0.02797788	0.559	0.0	0.0	-1.24965e+16	15	18	8	3UTR		1	1
hsa-miR-146a-5p	XM_017004627	REL	TGAGAACTGAATTCCATGGGTT#AGCCCACAGGTTCAGTTTTCT#.((((((((((((...((((((#))))))..)))))))))))).	6039	6060	1.0	-21.2	1	0.0004131742	0.574	0.0	0.0	-5618663395431770	18	21	12	3UTR		1	0
hsa-miR-146a-5p	NM_001129995	KCTD15	TGAGAACTGAATTCCATGGGTT#TGGTGCTCAGTTCTCAG#((((((((((...(((......#)))...)))))))))).	1578	1595	1.0	-18.3	1	0.003127468	0.471	2.0336e+16	0.29891692499999994	-1.13983e+16	13	17	10	3UTR	MIRT081894	1	0
hsa-miR-146a-5p	NM_032173	ZNRF3	TGAGAACTGAATTCCATGGGTT#GTGGGATTGAGTTCTCT#.(((((((.((((((((.....#)))))))).))))))).	2882	2899	1.0	-21.7	1	0.0008855777	0.603	258462925	177834540375	-4849714495602880	15	17	8	3UTR		1	1
hsa-miR-146a-5p	NM_032440	LCOR	TGAGAACTGAATTCCATGGGTT#AGCCCATGGAATTTAATTTTTCAT#((((((.(((((((((((((((#)))))))))))))))..)))))).	3373	3397	1.0	-25.0	0	0.005906418	0.706	1.04134e+16	1022586245625	-5.48126e+16	21	24	15	3UTR		1	1
hsa-miR-146a-5p	NM_138435	FAM83F	TGAGAACTGAATTCCATGGGTT#AGCCGGCTGGAATCAAGTTTTCAT#((((((((..(((((((.((((#)))).).))))))..)))))))).	7159	7183	1.0	-21.0	1	0.004308579	0.588	0.18569742500000003	0.09753889249999997	-6236470572775600	19	24	8	3UTR		1	0
hsa-miR-146a-5p	NM_138492	PRELID2	TGAGAACTGAATTCCATGGGTT#CCCAGCGATTCTGATTCGTGGAATTTCAGTTGATCAT#(((.((((((((((((((((((#.))))))))))))).)))))..))).	3974	4011	1.0	-21.7	0	0.04112073	0.588	0.11465353684210527	0.23799442000000004	-6969596721160850	21	26	13	3UTR		1	0
hsa-miR-146a-5p	NM_001291746	REL	TGAGAACTGAATTCCATGGGTT#AGCCCAGGAGTTCAA#.......((((((((.((((((#)))))))))))))).	7598	7613	1.0	-19.1	0	47.0301	0.485	0.32526337499999997	0.10021957500000002	-1734329401981830	14	15	14	3UTR		1	0
hsa-miR-146a-5p	NM_001296	ACKR2	TGAGAACTGAATTCCATGGGTT#AACCCAGTGGTCAGTTCTCAG#((((((((((...(((((((((#)))))).))))))))))))).	1459	1480	1.0	-25.2	1	0.001748936	0.485	-0.5873104200000001	-0.5131288950000001	-1.13983e+16	19	21	13	3UTR		1	1
hsa-miR-146a-5p	NM_001308301	MYLK3	TGAGAACTGAATTCCATGGGTT#GGGCCATGTTATTCAGTGTTATCTCC#.(((((((((((..(((((.((#)).)))))..)))))))....)))).	2110	2136	1.0	-18.8	1	0.05802712	0.603	0.6283159	0.17930104875	-5.9393e+16	18	26	7	3UTR		1	0
hsa-miR-146a-5p	NM_000876	IGF2R	TGAGAACTGAATTCCATGGGTT#CCCGTGGAACACTTGTTCTG#..(((((....(((((((((..#))))))))).....))))).	12500	12520	1.0	-19.8	0	40.9806	0.618	0.0	0.0	-1.23943e+16	14	20	9	3UTR		1	0
hsa-miR-146a-5p	NM_001007094	ZNF37A	TGAGAACTGAATTCCATGGGTT#ACCTTTGCCCTGAAGTCAGTTCTCAC#((((((((((.(((...((((.#.)))).))).)))))))))).	2584	2610	1.0	-22.8	1	5.55445	0.618	0.0	0.0	-7730847562166260	17	21	10	3UTR		1	0
