# Supplementary material for: AAV‐Driven miR‐146a Promotes Neurite Outgrowth and Axonal Regeneration in Cortical Neurons
Source: J Neurochem. 2026 Feb 9;170(2):e70372. doi: 10.1111/jnc.70372 (PMC12884573; doi:10.1111/jnc.70372)
Supplement: Supplementary file 2 — Table S2: Gene Ontology (GO) enrichment analysis for the 112 predicted miR‐146a targets. [file JNC-170-0-s002.xlsx]

## Sheet: Planilha1
	Term	Overlap	P.value	Adjusted.P.value	Old.P.value	Old.Adjusted.P.value	Odds.Ratio	Combined.Score	Genes
187	Intracellular Membrane-Bounded Organelle (GO:0043231)	52/5597	2.36831e+09	0.00253408854381945	0	0	224176735798016	238765038894148	EHF;CCNJ;PPP1R11;BNC1;CELF3;TCF21;NUCKS1;LSM11;ZNF367;POLH;APPL1;SLC2A14;SRRM4;KDM2B;IST1;STRBP;CRNKL1;MYT1;GNL1;ADAM19;HIC2;TRAF6;LCOR;RARB;TNIK;MAPT;UBA6;HSPA4L;EIF5A2;NAIF1;PRCP;RNF4;RPAP2;MTDH;ERBB4;NSD1;BAG1;SCN3B;RUNX1T1;SMAD4;SYT13;QKI;KLF7;CLCN6;ZNF37A;NOVA1;AAK1;REL;ACKR2;NF2;ZBTB8B;ZNF652
188	Nucleus (GO:0005634)	44/4879	0.000331697001976326	0.0177457896057335	0	0	201451426485796	161388552661478	EHF;CCNJ;PPP1R11;UBA6;BNC1;HSPA4L;CELF3;NAIF1;TCF21;NUCKS1;RNF4;RPAP2;MTDH;LSM11;ERBB4;NSD1;BAG1;ZNF367;POLH;APPL1;RUNX1T1;SLC2A14;SRRM4;SMAD4;KDM2B;STRBP;CRNKL1;MYT1;GNL1;QKI;ADAM19;HIC2;KLF7;ZNF37A;NOVA1;TRAF6;REL;LCOR;RARB;TNIK;NF2;MAPT;ZBTB8B;ZNF652
294	Negative Regulation of DNA-templated Transcription (GO:0045892)	17/1006	4.34789e+08	0.0277785666929121	0	0	34195412697568	343432538692369	ZNF512B;SMAD4;KDM2B;ZBTB26;WWC2;TCF21;ZBTB2;MTDH;HIC2;KLF7;EDNRB;TRAF6;NSD1;LCOR;RARB;KCTD15;RUNX1T1
295	Negative Regulation of Transcription by RNA Polymerase II (GO:0000122)	14/732	5.95468e+08	0.0277785666929121	0	0	38141663350577	371070652329351	SMAD4;KDM2B;ZBTB26;WWC2;TCF21;ZBTB2;MTDH;HIC2;KLF7;EDNRB;TRAF6;NSD1;LCOR;RARB
296	Positive Regulation by Host of Viral Process (GO:0044794)	2018-03-01	0.000131201785444683	0.0408037552732964	0	0	364642201834862	325945425967384	NUCKS1;ZFYVE1;IGF2R
1433	Synapse Assembly (GO:0007416) BP	2025-10-02	0.00135819117010311	0.0353129704226809	0	0	451818181818182	298272358071026	ERBB4;TRAF6
1434	Postsynaptic Density, Intracellular Component (GO:0099092) CC	1950-03-01	0.00276693622906134	0.0359701709777974	0	0	116187780597306	684347727011255	CASK;TNIK;TANC2
